# Supplementary material for: Comparative Study of Single-Cell and Bulk RNA Sequencing Data from Metastatic Bone Marrow Neuroblastoma Samples
Source: Cells. 2026 Jun 23;15(13):1139. doi: 10.3390/cells15131139 (PMC13359927; doi:10.3390/cells15131139)
Supplement: Supplementary file 1 [file cells-15-01139-s001.zip]

Archive with 5 entries (5 files):
- Aveic et al_supplementary__R1_final_20Jun2026.pdf
- Table S7.xlsx
- Table_S1.xlsx
- Table_S4.xlsx
- Table_S6.xlsx
