# Supplementary material for: Comparative Study of Single-Cell and Bulk RNA Sequencing Data from Metastatic Bone Marrow Neuroblastoma Samples
Source: Cells. 2026 Jun 23;15(13):1139. doi: 10.3390/cells15131139 (PMC13359927; doi:10.3390/cells15131139)
Supplement: Supplementary file 1 [file cells-15-01139-s001.zip › Table S7.xlsx]

## Sheet: TSA_bulk RNA seq
gene_symbol	logFC	AveExpr	P.Value	adj.P.Val	pm_score	in_pm_GO_terms	pm_max_score	pm_score_diff	pm_score_ratio	all_channels	nr_all_channels
GABRB3	5.79	4.61	1.90824e-54	9.02344e-51	5	Yes	5	0	1	integrated,knowledge,predictions,textmining	4
MAPT	6.45	6.36	1.62417e-51	2.30405e-48	5	Yes	5	0	1	integrated,knowledge,textmining	3
CACNG4	6.22	4.6	6.14889e-51	6.70986e-48	5	Yes	5	0	1	integrated,knowledge,predictions,textmining	4
MARK1	4.52	3.54	7.41065e-51	7.5091e-48	5	Yes	5	0	1	integrated,knowledge,textmining	3
NFASC	5.55	4.74	9.88428e-51	9.67023e-48	5	Yes	5	0	1	integrated,knowledge,predictions,textmining	4
SYP	5.57	5.36	1.09055e-49	7.73529e-47	5	Yes	5	0	1	integrated,knowledge,textmining	3
KCNQ2	6.38	4.84	1.6955e-49	1.06899e-46	5	Yes	5	0	1	integrated,knowledge,predictions,textmining	4
L1CAM	6.37	6.44	5.8058e-49	3.43171e-46	5	Yes	5	0	1	experiments,integrated,knowledge,predictions,textmining	5
ATCAY	6.43	5.09	8.71723e-49	4.84952e-46	5	Yes	5	0	1	integrated,knowledge,textmining	3
UNC80	5.33	4.46	1.41363e-48	7.4273e-46	5	Yes	5	0	1	integrated,knowledge,predictions,textmining	4
CNTFR	6.21	4.67	2.159e-48	1.11373e-45	5	Yes	5	0	1	integrated,knowledge,predictions,textmining	4
SLC29A4	5.67	5.06	3.6208e-48	1.7712e-45	5	Yes	5	0	1	integrated,knowledge,predictions,textmining	4
STMN2	7.95	6.85	1.29794e-47	5.57958e-45	5	Yes	5	0	1	integrated,knowledge,textmining	3
TUB	5.93	5.68	7.41527e-47	2.882e-44	5	Yes	5	0	1	integrated,knowledge,textmining	3
CDH2	5.89	5.03	9.33021e-47	3.57725e-44	5	Yes	5	0	1	experiments,integrated,knowledge,predictions,textmining	5
KCNB1	5.17	4.27	1.52682e-46	5.4834e-44	5	Yes	5	0	1	integrated,knowledge,predictions,textmining	4
SEMA6D	4.75	3.71	1.33462e-45	4.30293e-43	5	Yes	5	0	1	integrated,knowledge,predictions,textmining	4
GNAO1	5.43	5.47	3.05681e-45	9.12924e-43	5	Yes	5	0	1	integrated,knowledge,textmining	3
BCAR1	4.89	4.19	3.24131e-45	9.57943e-43	5	Yes	5	0	1	integrated,knowledge,textmining	3
MPDZ	4.35	4.16	1.13869e-44	3.04783e-42	5	Yes	5	0	1	integrated,knowledge,predictions,textmining	4
STXBP1	4.91	5.94	1.42738e-44	3.78483e-42	5	Yes	5	0	1	integrated,knowledge,textmining	3
GAP43	6.97	5.31	1.57674e-44	4.10415e-42	5	Yes	5	0	1	integrated,knowledge,textmining	3
CLIP3	5.28	5.57	2.55979e-44	6.54292e-42	5	Yes	5	0	1	integrated,knowledge,textmining	3
SGCB	4.13	4.69	4.48995e-44	1.0705e-41	5	Yes	5	0	1	integrated,knowledge,predictions,textmining	4
DNM1	4.56	5.52	1.50704e-43	3.34044e-41	5	Yes	5	0	1	integrated,knowledge,textmining	3
TMEM198	3.83	3.31	1.94921e-43	4.21419e-41	5	Yes	5	0	1	integrated,knowledge,predictions,textmining	4
UNC79	5.05	4.21	2.06667e-43	4.40868e-41	5	Yes	5	0	1	integrated,knowledge,predictions,textmining	4
PALM	4.81	5.37	2.7282e-43	5.64997e-41	5	Yes	5	0	1	experiments,integrated,knowledge,textmining	4
DCX	6.84	5.5	1.022e-42	1.9592e-40	5	Yes	5	0	1	integrated,knowledge,textmining	3
DAB2IP	4.39	4.84	2.93441e-42	5.17112e-40	5	Yes	5	0	1	integrated,knowledge,textmining	3
SCN3B	5.31	4.99	9.02202e-42	1.49692e-39	5	Yes	5	0	1	integrated,knowledge,predictions,textmining	4
SCN8A	3.8	3.78	2.65957e-41	4.23918e-39	5	Yes	5	0	1	integrated,knowledge,predictions,textmining	4
ABCA3	4.81	5.49	4.01058e-41	6.2407e-39	5	Yes	5	0	1	integrated,knowledge,predictions,textmining	4
APLP1	5.82	5.59	1.39195e-40	2.08954e-38	5	Yes	5	0	1	integrated,knowledge,predictions,textmining	4
CACNA2D1	5.09	4.04	1.89004e-40	2.77846e-38	5	Yes	5	0	1	integrated,knowledge,predictions,textmining	4
ATP1A3	4.91	6.78	2.32675e-40	3.38536e-38	5	Yes	5	0	1	integrated,knowledge,predictions,textmining	4
EFNA5	4.07	3.65	3.82888e-40	5.45895e-38	5	Yes	5	0	1	integrated,knowledge,predictions,textmining	4
ANK2	6.43	5.89	5.42684e-40	7.62229e-38	5	Yes	5	0	1	experiments,integrated,knowledge,predictions,textmining	5
GRIK2	5.32	3.91	6.91913e-40	9.62302e-38	5	Yes	5	0	1	integrated,knowledge,predictions,textmining	4
DBN1	4.16	7.29	1.44502e-39	1.9158e-37	5	Yes	5	0	1	integrated,knowledge,textmining	3
MPP3	4.19	4.21	1.81079e-39	2.38957e-37	5	Yes	5	0	1	integrated,knowledge,textmining	3
TRO	4.14	5.09	2.06403e-39	2.71114e-37	5	Yes	5	0	1	integrated,knowledge,textmining	3
CNTN1	6.62	5.21	2.88843e-39	3.7592e-37	5	Yes	5	0	1	integrated,knowledge,predictions,textmining	4
KCNC1	4.32	3.7	4.137e-39	5.28716e-37	5	Yes	5	0	1	integrated,knowledge,predictions,textmining	4
CHRNA3	6.24	5.13	1.14716e-38	1.42751e-36	5	Yes	5	0	1	integrated,knowledge,predictions,textmining	4
FAM171A1	3.92	4.75	1.55228e-38	1.90654e-36	5	Yes	5	0	1	integrated,knowledge,predictions	3
ADCY1	5.49	4.88	2.7106e-38	3.28655e-36	5	Yes	5	0	1	integrated,knowledge,predictions,textmining	4
ATP9A	4.46	6.38	1.29524e-37	1.49994e-35	5	Yes	5	0	1	integrated,knowledge,predictions,textmining	4
FSD1	4.52	4.5	1.33641e-37	1.54132e-35	5	Yes	5	0	1	integrated,knowledge,textmining	3
CELSR3	3.67	6.28	1.38579e-37	1.59181e-35	5	Yes	5	0	1	integrated,knowledge,predictions,textmining	4
LRP6	2.87	4.83	1.96108e-37	2.21672e-35	5	Yes	5	0	1	integrated,knowledge,predictions,textmining	4
TUBA1A	3.69	8.26	2.69495e-37	2.98676e-35	5	Yes	5	0	1	integrated,knowledge,textmining	3
APC2	4.48	6.75	2.89234e-37	3.15621e-35	5	Yes	5	0	1	integrated,knowledge,textmining	3
KCNK3	5.03	3.78	3.61639e-37	3.87186e-35	5	Yes	5	0	1	integrated,knowledge,predictions,textmining	4
NCAM1	5.08	6.79	3.80935e-37	4.06311e-35	5	Yes	5	0	1	experiments,integrated,knowledge,predictions,textmining	5
GJC1	5.14	4.32	4.40405e-37	4.66238e-35	5	Yes	5	0	1	integrated,knowledge,predictions,textmining	4
CADM1	4.58	5.43	5.383e-37	5.63566e-35	5	Yes	5	0	1	integrated,knowledge,predictions,textmining	4
DGKI	4.32	3.56	1.96986e-36	1.94058e-34	5	Yes	5	0	1	integrated,knowledge,textmining	3
SEPTIN5	4.3	5.9	4.19828e-36	3.99972e-34	5	Yes	5	0	1	integrated,knowledge,predictions,textmining	4
CAVIN4	3.08	2.55	6.05839e-36	5.6729e-34	5	Yes	5	0	1	integrated,knowledge,textmining	3
SCN2A	4.31	3.65	7.55397e-36	7.02758e-34	5	Yes	5	0	1	integrated,knowledge,predictions,textmining	4
GPC1	4.36	4.79	7.55468e-36	7.02758e-34	5	Yes	5	0	1	integrated,knowledge,predictions,textmining	4
NRCAM	5.02	4.8	2.52144e-35	2.25673e-33	5	Yes	5	0	1	integrated,knowledge,predictions,textmining	4
SLC22A17	4.95	5.14	6.48008e-35	5.67447e-33	5	Yes	5	0	1	integrated,knowledge,predictions,textmining	4
ADGRL3	4.78	3.89	1.40976e-34	1.20839e-32	5	Yes	5	0	1	integrated,knowledge,predictions,textmining	4
CNTN2	4.29	3.6	5.49125e-34	4.48985e-32	5	Yes	5	0	1	integrated,knowledge,predictions,textmining	4
PLPPR4	4.39	3.26	6.74447e-34	5.48293e-32	5	Yes	5	0	1	integrated,knowledge,textmining	3
PLCB4	2.93	4.2	1.13995e-33	9.16222e-32	5	Yes	5	0	1	integrated,knowledge,textmining	3
MORN4	3.62	3.48	4.80124e-33	3.71174e-31	5	Yes	5	0	1	integrated,knowledge,textmining	3
NEO1	3.06	4.84	6.3974e-33	4.87922e-31	5	Yes	5	0	1	experiments,integrated,knowledge,predictions,textmining	5
FSCN1	3.69	7.47	6.62103e-33	5.02278e-31	5	Yes	5	0	1	experiments,integrated,knowledge,textmining	4
SGIP1	4.32	3.96	1.82967e-32	1.35539e-30	5	Yes	5	0	1	integrated,knowledge,textmining	3
RAC3	4.02	4.61	1.92723e-32	1.42394e-30	5	Yes	5	0	1	integrated,knowledge,textmining	3
SLC16A2	3.51	2.87	1.97449e-32	1.45507e-30	5	Yes	5	0	1	experiments,integrated,knowledge,predictions,textmining	5
MAGI2	4.11	3.64	2.38613e-32	1.73588e-30	5	Yes	5	0	1	integrated,knowledge,textmining	3
CACNB3	3.35	4.82	3.42019e-32	2.45665e-30	5	Yes	5	0	1	integrated,knowledge,textmining	3
NCAM2	3.59	2.88	6.56892e-32	4.62465e-30	5	Yes	5	0	1	integrated,knowledge,predictions,textmining	4
ALK	5.57	4.73	1.07488e-31	7.42006e-30	5	Yes	5	0	1	integrated,knowledge,predictions,textmining	4
FERMT2	3.62	3.7	1.30713e-31	8.97962e-30	5	Yes	5	0	1	integrated,knowledge,predictions,textmining	4
INPP5J	3.51	2.76	1.41964e-31	9.72902e-30	5	Yes	5	0	1	integrated,knowledge,textmining	3
CCDC40	3.59	3.51	4.03639e-31	2.67571e-29	5	Yes	5	0	1	integrated,knowledge,textmining	3
SLC35G2	2.91	3.01	4.41028e-31	2.91675e-29	5	Yes	5	0	1	integrated,knowledge,predictions,textmining	4
KIF21A	4.3	6.1	5.70675e-31	3.71358e-29	5	Yes	5	0	1	integrated,knowledge,textmining	3
DPP6	5.45	4.51	6.25797e-31	4.05368e-29	5	Yes	5	0	1	integrated,knowledge,predictions,textmining	4
NLGN4X	3.79	3.07	6.35697e-31	4.10843e-29	5	Yes	5	0	1	integrated,knowledge,predictions,textmining	4
SGCE	3.33	3.61	7.44621e-31	4.7582e-29	5	Yes	5	0	1	integrated,knowledge,predictions,textmining	4
KCNMA1	3.54	4.16	1.26095e-30	7.95018e-29	5	Yes	5	0	1	integrated,knowledge,predictions,textmining	4
CELSR2	3.28	5.37	1.43745e-30	9.02286e-29	5	Yes	5	0	1	integrated,knowledge,predictions,textmining	4
CHRNB4	4.34	3.27	1.68847e-30	1.04826e-28	5	Yes	5	0	1	integrated,knowledge,predictions,textmining	4
ABI2	2.07	6.55	3.02738e-30	1.85514e-28	5	Yes	5	0	1	integrated,knowledge,textmining	3
TMEFF1	3.19	2.38	3.72721e-30	2.27416e-28	5	Yes	5	0	1	integrated,knowledge,textmining	3
SCAMP5	3.11	6.18	4.87253e-30	2.95392e-28	5	Yes	5	0	1	integrated,knowledge,predictions,textmining	4
DST	2.94	7.58	4.89378e-30	2.96048e-28	5	Yes	5	0	1	integrated,knowledge,textmining	3
THSD7A	4.22	3.47	6.76212e-30	4.07335e-28	5	Yes	5	0	1	integrated,knowledge,predictions,textmining	4
ARMC9	2.35	3.36	8.28864e-30	4.93009e-28	5	Yes	5	0	1	integrated,knowledge,textmining	3
TRIM9	3.18	3.07	2.33587e-29	1.34702e-27	5	Yes	5	0	1	integrated,knowledge,textmining	3
EFNB2	4.07	4.1	2.39138e-29	1.37623e-27	5	Yes	5	0	1	integrated,knowledge,predictions,textmining	4
CHRNB2	3.16	4.31	2.433e-29	1.39735e-27	5	Yes	5	0	1	integrated,knowledge,predictions,textmining	4
ADAM22	3.8	5.04	2.82547e-29	1.61296e-27	5	Yes	5	0	1	integrated,knowledge,predictions,textmining	4
ABCG4	2.8	2.11	3.9295e-29	2.22087e-27	5	Yes	5	0	1	integrated,knowledge,predictions,textmining	4
LPAR1	3.49	3.65	4.20757e-29	2.3733e-27	5	Yes	5	0	1	experiments,integrated,knowledge,predictions,textmining	5
GGT7	2.69	5.54	5.70532e-29	3.18018e-27	5	Yes	5	0	1	integrated,knowledge,predictions,textmining	4
TSPAN9	3.3	3.78	1.52367e-28	8.21855e-27	5	Yes	5	0	1	integrated,knowledge,predictions,textmining	4
TJP1	4.18	3.68	1.9204e-28	1.02803e-26	5	Yes	5	0	1	experiments,integrated,knowledge,textmining	4
SLC6A2	5.13	3.96	2.17673e-28	1.16306e-26	5	Yes	5	0	1	integrated,knowledge,predictions,textmining	4
CHRNA7	3.2	2.5	2.7122e-28	1.43297e-26	5	Yes	5	0	1	integrated,knowledge,predictions,textmining	4
IFT81	2.27	3.75	1.14168e-27	5.81541e-26	5	Yes	5	0	1	integrated,knowledge,textmining	3
KCNT2	3.46	2.64	1.14466e-27	5.82014e-26	5	Yes	5	0	1	integrated,knowledge,predictions,textmining	4
APBB1	2.45	6.21	1.20244e-27	6.09206e-26	5	Yes	5	0	1	integrated,knowledge,textmining	3
CTTN	3.12	6.38	1.33583e-27	6.74382e-26	5	Yes	5	0	1	integrated,knowledge,textmining	3
ZNRF3	2.51	3.52	1.7006e-27	8.52464e-26	5	Yes	5	0	1	integrated,knowledge,predictions,textmining	4
ASAP2	2.83	4	2.81869e-27	1.39567e-25	5	Yes	5	0	1	integrated,knowledge,textmining	3
RAMP2	3.42	2.5	4.18254e-27	2.04246e-25	5	Yes	5	0	1	integrated,knowledge,predictions,textmining	4
LRRC55	4.01	2.92	4.21829e-27	2.05638e-25	5	Yes	5	0	1	integrated,knowledge,predictions,textmining	4
GAS8	2.23	3.74	9.25268e-27	4.44944e-25	5	Yes	5	0	1	integrated,knowledge,textmining	3
NPR2	2.96	3.48	9.75849e-27	4.68473e-25	5	Yes	5	0	1	integrated,knowledge,predictions,textmining	4
GRM8	4.47	3.31	1.09639e-26	5.21925e-25	5	Yes	5	0	1	integrated,knowledge,predictions,textmining	4
EFNA3	3.03	2.52	1.17043e-26	5.56238e-25	5	Yes	5	0	1	integrated,knowledge,textmining	3
TMEM237	2.13	4.86	2.86087e-26	1.31129e-24	5	Yes	5	0	1	integrated,knowledge,textmining	3
PLXNB1	2.89	5.42	6.83877e-26	3.03646e-24	5	Yes	5	0	1	integrated,knowledge,predictions,textmining	4
TCAF1	2.44	4.12	1.11324e-25	4.8592e-24	5	Yes	5	0	1	integrated,knowledge,predictions,textmining	4
SDC3	3.26	5.68	1.30041e-25	5.64149e-24	5	Yes	5	0	1	integrated,knowledge,predictions,textmining	4
TANC2	2.38	6.88	1.32579e-25	5.74278e-24	5	Yes	5	0	1	integrated,knowledge,textmining	3
GPR158	3.42	2.53	1.79229e-25	7.69303e-24	5	Yes	5	0	1	integrated,knowledge,predictions,textmining	4
ARC	5.14	4.69	1.8006e-25	7.71702e-24	5	Yes	5	0	1	integrated,knowledge,textmining	3
LSAMP	4.24	3.32	2.44187e-25	1.03559e-23	5	Yes	5	0	1	integrated,knowledge,predictions,textmining	4
SHANK1	3.01	5.16	2.44188e-25	1.03559e-23	5	Yes	5	0	1	integrated,knowledge,textmining	3
DCBLD2	2.5	4.75	2.70365e-25	1.1381e-23	5	Yes	5	0	1	experiments,integrated,knowledge,predictions,textmining	5
DUSP15	2.4	2.23	3.33089e-25	1.39592e-23	5	Yes	5	0	1	integrated,knowledge,textmining	3
TMEM98	4.15	3.38	3.57108e-25	1.48998e-23	5	Yes	5	0	1	integrated,knowledge,predictions,textmining	4
DNALI1	2.86	2.77	5.81725e-25	2.3782e-23	5	Yes	5	0	1	integrated,knowledge,textmining	3
SEMA6C	3.01	4.85	6.47679e-25	2.63643e-23	5	Yes	5	0	1	integrated,knowledge,predictions,textmining	4
MCF2L	4	5.37	6.6337e-25	2.69644e-23	5	Yes	5	0	1	integrated,knowledge,textmining	3
HCN3	2.55	4.94	1.39873e-24	5.58939e-23	5	Yes	5	0	1	integrated,knowledge,predictions,textmining	4
ITSN1	2.12	5.47	1.42093e-24	5.67014e-23	5	Yes	5	0	1	experiments,integrated,knowledge,textmining	4
TYRO3	2.9	2.81	1.93429e-24	7.66476e-23	5	Yes	5	0	1	integrated,knowledge,predictions,textmining	4
SLC4A8	2.75	5.16	2.4491e-24	9.58427e-23	5	Yes	5	0	1	integrated,knowledge,predictions,textmining	4
LIFR	3.58	3.36	4.07671e-24	1.57367e-22	5	Yes	5	0	1	integrated,knowledge,predictions,textmining	4
RAMP1	3.86	4.12	5.07385e-24	1.94797e-22	5	Yes	5	0	1	integrated,knowledge,predictions,textmining	4
PPFIA2	3.24	2.62	6.47296e-24	2.45851e-22	5	Yes	5	0	1	integrated,knowledge,textmining	3
RUSC2	2.32	5.6	7.66185e-24	2.89657e-22	5	Yes	5	0	1	integrated,knowledge,predictions,textmining	4
GRIA1	4.27	3.3	9.10347e-24	3.42098e-22	5	Yes	5	0	1	integrated,knowledge,predictions,textmining	4
SLC4A3	3.12	4.4	9.26447e-24	3.47687e-22	5	Yes	5	0	1	integrated,knowledge,predictions,textmining	4
CLDN12	2.71	3.67	1.01559e-23	3.78992e-22	5	Yes	5	0	1	integrated,knowledge,predictions,textmining	4
ACTN2	3.54	2.95	1.45679e-23	5.39584e-22	5	Yes	5	0	1	integrated,knowledge,textmining	3
PKD1	2.16	8.01	2.72341e-23	9.93169e-22	5	Yes	5	0	1	integrated,knowledge,predictions,textmining	4
UNC5C	4.4	3.73	3.76363e-23	1.35855e-21	5	Yes	5	0	1	integrated,knowledge,predictions,textmining	4
ANTXR1	3.56	3.36	6.37741e-23	2.27597e-21	5	Yes	5	0	1	integrated,knowledge,predictions,textmining	4
KAZN	2.63	3.02	8.26793e-23	2.92127e-21	5	Yes	5	0	1	integrated,knowledge,textmining	3
CARMIL3	2.91	4.93	8.7918e-23	3.0948e-21	5	Yes	5	0	1	integrated,knowledge,textmining	3
GPSM1	2.34	6.22	2.00241e-22	6.86138e-21	5	Yes	5	0	1	integrated,knowledge,textmining	3
PIP5K1B	-2.84	2.21	2.64709e-22	8.95151e-21	5	Yes	5	0	1	integrated,knowledge,textmining	3
RHAG	-4.03	2.64	3.0471e-22	1.02675e-20	5	Yes	5	0	1	integrated,knowledge,predictions,textmining	4
MCAM	3.66	4.67	3.09906e-22	1.04178e-20	5	Yes	5	0	1	experiments,integrated,knowledge,predictions,textmining	5
BACE1	2.22	4.89	3.5251e-22	1.17802e-20	5	Yes	5	0	1	experiments,integrated,knowledge,predictions,textmining	5
CALY	3.62	2.77	3.6469e-22	1.21729e-20	5	Yes	5	0	1	integrated,knowledge,predictions,textmining	4
ATP2B2	3.16	2.86	4.30242e-22	1.43105e-20	5	Yes	5	0	1	integrated,knowledge,predictions,textmining	4
ANO5	2.93	2.69	5.73931e-22	1.89785e-20	5	Yes	5	0	1	integrated,knowledge,predictions,textmining	4
PHLDA3	2.86	3.13	7.21024e-22	2.36281e-20	5	Yes	5	0	1	integrated,knowledge,textmining	3
NALCN	3.57	2.81	8.01709e-22	2.61449e-20	5	Yes	5	0	1	integrated,knowledge,predictions,textmining	4
PALLD	2.14	4.53	2.61363e-21	8.2761e-20	5	Yes	5	0	1	integrated,knowledge,textmining	3
LAPTM4B	2.59	5.48	2.92082e-21	9.1975e-20	5	Yes	5	0	1	integrated,knowledge,predictions,textmining	4
CACNA1C	2.93	3.45	5.83244e-21	1.79672e-19	5	Yes	5	0	1	integrated,knowledge,predictions,textmining	4
MCC	3.01	5.32	6.09527e-21	1.87362e-19	5	Yes	5	0	1	integrated,knowledge,textmining	3
S1PR5	-3.23	2.78	6.4974e-21	1.99076e-19	5	Yes	5	0	1	integrated,knowledge,predictions,textmining	4
PRCD	3.06	3.66	2.06728e-20	6.07172e-19	5	Yes	5	0	1	integrated,knowledge,textmining	3
KLRD1	-3.46	2.58	2.25196e-20	6.58009e-19	5	Yes	5	0	1	integrated,knowledge,predictions,textmining	4
LRRTM1	3.17	2.32	2.42186e-20	7.05473e-19	5	Yes	5	0	1	integrated,knowledge,textmining	3
HYAL2	2.43	3.76	3.56933e-20	1.01676e-18	5	Yes	5	0	1	integrated,knowledge,textmining	3
KCNMB4	2.36	2.89	4.07264e-20	1.15318e-18	5	Yes	5	0	1	integrated,knowledge,predictions,textmining	4
VLDLR	2.75	3.75	6.32209e-20	1.74825e-18	5	Yes	5	0	1	integrated,knowledge,predictions,textmining	4
PTCHD1	3.75	3.08	7.89539e-20	2.16224e-18	5	Yes	5	0	1	integrated,knowledge,predictions,textmining	4
GNAI1	2.19	4.38	8.2097e-20	2.24398e-18	5	Yes	5	0	1	integrated,knowledge,predictions,textmining	4
PCDH7	3.97	3.1	1.00961e-19	2.73849e-18	5	Yes	5	0	1	integrated,knowledge,predictions,textmining	4
SCN3A	3.1	4.56	1.0332e-19	2.79713e-18	5	Yes	5	0	1	integrated,knowledge,predictions,textmining	4
FLRT3	3.11	2.27	1.24687e-19	3.35001e-18	5	Yes	5	0	1	integrated,knowledge,predictions,textmining	4
TBC1D30	2.83	3.38	1.31726e-19	3.5358e-18	5	Yes	5	0	1	integrated,knowledge,textmining	3
EPB42	-2.95	3.63	1.32142e-19	3.54361e-18	5	Yes	5	0	1	integrated,knowledge,textmining	3
CDHR2	2.03	2.75	1.46688e-19	3.91519e-18	5	Yes	5	0	1	integrated,knowledge,predictions,textmining	4
SCN9A	3.23	4.9	1.61859e-19	4.29586e-18	5	Yes	5	0	1	integrated,knowledge,textmining	3
ASIC3	2.14	3.74	2.36395e-19	6.20444e-18	5	Yes	5	0	1	integrated,knowledge,predictions,textmining	4
GPR174	-2.29	1.56	2.56807e-19	6.72153e-18	5	Yes	5	0	1	integrated,knowledge,predictions,textmining	4
CDH1	-2.9	2.27	2.57768e-19	6.74047e-18	5	Yes	5	0	1	experiments,integrated,knowledge,predictions,textmining	5
CXADR	2.55	4.33	2.74244e-19	7.14496e-18	5	Yes	5	0	1	experiments,integrated,knowledge,predictions,textmining	5
ANK3	2.89	5.03	3.24099e-19	8.37164e-18	5	Yes	5	0	1	integrated,knowledge,textmining	3
TEC	-2.4	2.41	3.83661e-19	9.83308e-18	5	Yes	5	0	1	integrated,knowledge,textmining	3
KEL	-3.43	3.06	3.84249e-19	9.83928e-18	5	Yes	5	0	1	integrated,knowledge,predictions,textmining	4
GZMB	-3.84	3.42	5.00771e-19	1.26856e-17	5	Yes	5	0	1	integrated,knowledge,textmining	3
EPHB3	3.34	3.22	6.03988e-19	1.52188e-17	5	Yes	5	0	1	integrated,knowledge,predictions,textmining	4
ABLIM3	3.31	3.57	8.91305e-19	2.20472e-17	5	Yes	5	0	1	integrated,knowledge,textmining	3
CHRM2	3.63	2.67	1.43337e-18	3.46698e-17	5	Yes	5	0	1	integrated,knowledge,predictions,textmining	4
CD200	2.42	4.74	2.51059e-18	5.94578e-17	5	Yes	5	0	1	integrated,knowledge,predictions,textmining	4
MLC1	-3.35	2.9	2.87367e-18	6.76613e-17	5	Yes	5	0	1	integrated,knowledge,predictions,textmining	4
CNKSR2	2.09	3.83	4.0301e-18	9.38768e-17	5	Yes	5	0	1	experiments,integrated,knowledge,textmining	4
TTC8	2.14	4.44	4.36559e-18	1.01359e-16	5	Yes	5	0	1	integrated,knowledge,textmining	3
INTU	2.21	3.46	7.20625e-18	1.63173e-16	5	Yes	5	0	1	integrated,knowledge,textmining	3
NEURL1	2.33	4.9	1.3733e-17	3.00643e-16	5	Yes	5	0	1	integrated,knowledge,textmining	3
MYO6	2.65	4.37	1.45738e-17	3.18067e-16	5	Yes	5	0	1	integrated,knowledge,textmining	3
TENM4	3.49	3.36	1.59866e-17	3.46768e-16	5	Yes	5	0	1	integrated,knowledge,predictions,textmining	4
GLRB	2.44	1.95	2.04446e-17	4.37777e-16	5	Yes	5	0	1	integrated,knowledge,predictions,textmining	4
SEPTIN4	2.63	3.05	2.51638e-17	5.33593e-16	5	Yes	5	0	1	integrated,knowledge,textmining	3
FAM161A	2.12	3.39	2.76724e-17	5.84168e-16	5	Yes	5	0	1	integrated,knowledge,textmining	3
CDH4	3.68	3.5	2.92319e-17	6.14802e-16	5	Yes	5	0	1	experiments,integrated,knowledge,predictions,textmining	5
SLC1A1	2.31	1.97	3.72456e-17	7.7473e-16	5	Yes	5	0	1	integrated,knowledge,predictions,textmining	4
BVES	2.79	2.34	4.35513e-17	8.93447e-16	5	Yes	5	0	1	integrated,knowledge,predictions,textmining	4
PTPRCAP	-2.58	4.78	5.61954e-17	1.13803e-15	5	Yes	5	0	1	integrated,knowledge,predictions,textmining	4
PROM1	-2.1	1.7	6.04487e-17	1.21205e-15	5	Yes	5	0	1	integrated,knowledge,predictions,textmining	4
DNER	3.56	3.08	6.47329e-17	1.29247e-15	5	Yes	5	0	1	integrated,knowledge,predictions,textmining	4
QRICH2	2.21	4.31	6.79371e-17	1.35264e-15	5	Yes	5	0	1	integrated,knowledge,textmining	3
NME1	2.2	5.01	6.94439e-17	1.37974e-15	5	Yes	5	0	1	integrated,knowledge,textmining	3
CGAS	-2.33	3.02	7.51884e-17	1.4897e-15	5	Yes	5	0	1	integrated,knowledge,textmining	3
ERMAP	-2.04	3.63	9.49137e-17	1.85845e-15	5	Yes	5	0	1	integrated,knowledge,predictions,textmining	4
GPR62	2.01	1.46	9.97631e-17	1.94268e-15	5	Yes	5	0	1	integrated,knowledge,predictions,textmining	4
RNF43	-2.34	2.3	1.60602e-16	3.06223e-15	5	Yes	5	0	1	integrated,knowledge,predictions,textmining	4
DIRAS2	2.35	1.76	2.00255e-16	3.7827e-15	5	Yes	5	0	1	integrated,knowledge,textmining	3
CDC42SE2	-2	6.67	2.03792e-16	3.8444e-15	5	Yes	5	0	1	experiments,integrated,knowledge,textmining	4
KCND2	3.42	2.54	2.60443e-16	4.83909e-15	5	Yes	5	0	1	integrated,knowledge,predictions,textmining	4
KCNH1	2.78	2.17	2.8572e-16	5.28452e-15	5	Yes	5	0	1	experiments,integrated,knowledge,predictions,textmining	5
ITGA3	3.14	4	2.8904e-16	5.33896e-15	5	Yes	5	0	1	experiments,integrated,knowledge,predictions,textmining	5
CACNA1D	2.41	2.59	2.89832e-16	5.34662e-15	5	Yes	5	0	1	integrated,knowledge,predictions,textmining	4
PTGFR	2.87	2.26	3.66283e-16	6.68308e-15	5	Yes	5	0	1	integrated,knowledge,predictions,textmining	4
IL2RB	-3.61	4.68	3.6874e-16	6.71927e-15	5	Yes	5	0	1	integrated,knowledge,predictions,textmining	4
P2RY10	-2.95	2.55	5.68175e-16	1.01131e-14	5	Yes	5	0	1	integrated,knowledge,predictions,textmining	4
NKG7	-3.73	4.04	5.85603e-16	1.04003e-14	5	Yes	5	0	1	integrated,knowledge,predictions,textmining	4
GYPB	-2.08	1.07	6.59594e-16	1.16092e-14	5	Yes	5	0	1	integrated,knowledge,textmining	3
DAGLA	2.15	4.28	7.16279e-16	1.25446e-14	5	Yes	5	0	1	integrated,knowledge,predictions,textmining	4
CD8A	-2.8	4.71	7.51302e-16	1.31014e-14	5	Yes	5	0	1	integrated,knowledge,predictions,textmining	4
SLC30A10	2.37	2.15	9.29795e-16	1.60171e-14	5	Yes	5	0	1	integrated,knowledge,predictions,textmining	4
WWC1	2.21	2.4	1.24029e-15	2.10463e-14	5	Yes	5	0	1	integrated,knowledge,textmining	3
GYPC	-3	4.84	1.38792e-15	2.34335e-14	5	Yes	5	0	1	integrated,knowledge,predictions,textmining	4
CD79B	-3.77	3.98	1.3884e-15	2.34335e-14	5	Yes	5	0	1	experiments,integrated,knowledge,predictions,textmining	5
HCN4	2.79	2.11	1.60017e-15	2.66746e-14	5	Yes	5	0	1	integrated,knowledge,predictions,textmining	4
ASIC2	2.67	1.96	2.06856e-15	3.40029e-14	5	Yes	5	0	1	integrated,knowledge,predictions,textmining	4
PTPN22	-3.44	3.82	2.59606e-15	4.19212e-14	5	Yes	5	0	1	integrated,knowledge,textmining	3
CD8B	-2.24	1.77	3.04523e-15	4.86208e-14	5	Yes	5	0	1	integrated,knowledge,predictions,textmining	4
SLC4A1	-4.61	4.27	3.1704e-15	5.04207e-14	5	Yes	5	0	1	integrated,knowledge,predictions,textmining	4
CXCR4	-2.97	7.76	3.89137e-15	6.09305e-14	5	Yes	5	0	1	integrated,knowledge,predictions,textmining	4
CA2	-3.38	4.01	4.35499e-15	6.77782e-14	5	Yes	5	0	1	integrated,knowledge,textmining	3
PTGER3	2.77	3.03	4.68486e-15	7.25936e-14	5	Yes	5	0	1	integrated,knowledge,predictions,textmining	4
CXCR3	-2.97	2.57	4.99485e-15	7.69766e-14	5	Yes	5	0	1	integrated,knowledge,predictions,textmining	4
IL18R1	-2.53	2.61	5.06159e-15	7.79628e-14	5	Yes	5	0	1	integrated,knowledge,predictions,textmining	4
GZMA	-2.94	2.44	5.72105e-15	8.74557e-14	5	Yes	5	0	1	integrated,knowledge,predictions,textmining	4
PTGIS	2.55	2.09	6.29409e-15	9.54951e-14	5	Yes	5	0	1	integrated,knowledge,predictions,textmining	4
KCNQ3	2.83	2.65	6.32378e-15	9.58943e-14	5	Yes	5	0	1	integrated,knowledge,predictions,textmining	4
CDH8	3.25	2.51	6.54938e-15	9.89979e-14	5	Yes	5	0	1	integrated,knowledge,predictions,textmining	4
PODXL	2.42	4.49	9.1313e-15	1.34019e-13	5	Yes	5	0	1	integrated,knowledge,textmining	3
ITGA1	2.35	4.14	9.35897e-15	1.36943e-13	5	Yes	5	0	1	integrated,knowledge,predictions,textmining	4
TENM2	2.99	2.46	9.83604e-15	1.43332e-13	5	Yes	5	0	1	integrated,knowledge,predictions,textmining	4
HRH3	2.86	2.09	9.9826e-15	1.45319e-13	5	Yes	5	0	1	integrated,knowledge,predictions,textmining	4
LILRA4	-2.28	1.58	1.0105e-14	1.46949e-13	5	Yes	5	0	1	integrated,knowledge,predictions,textmining	4
KLHDC8B	2.17	4.09	1.09411e-14	1.58621e-13	5	Yes	5	0	1	integrated,knowledge,predictions	3
PLCG2	-3.11	5.04	1.37553e-14	1.96706e-13	5	Yes	5	0	1	integrated,knowledge,textmining	3
PRKCH	-3.09	4.76	1.37864e-14	1.97052e-13	5	Yes	5	0	1	experiments,integrated,knowledge,textmining	4
ANKS1B	2.04	1.95	1.89697e-14	2.64736e-13	5	Yes	5	0	1	integrated,knowledge,textmining	3
PTPN3	2.47	2.19	1.9269e-14	2.68253e-13	5	Yes	5	0	1	integrated,knowledge,textmining	3
P2RY1	-2.22	2.18	2.12904e-14	2.94947e-13	5	Yes	5	0	1	integrated,knowledge,predictions,textmining	4
PSD4	-3.18	5.37	2.25512e-14	3.11046e-13	5	Yes	5	0	1	integrated,knowledge,textmining	3
ITGA4	-3.53	5.54	2.36166e-14	3.24323e-13	5	Yes	5	0	1	integrated,knowledge,predictions,textmining	4
SLC44A5	2.88	3.06	2.69614e-14	3.67057e-13	5	Yes	5	0	1	integrated,knowledge,predictions,textmining	4
PRKCQ	-2.77	3.06	2.79274e-14	3.78936e-13	5	Yes	5	0	1	integrated,knowledge,textmining	3
PDLIM4	2.86	3.02	3.19596e-14	4.29946e-13	5	Yes	5	0	1	integrated,knowledge,textmining	3
CD19	-3.43	3.23	3.22874e-14	4.34151e-13	5	Yes	5	0	1	integrated,knowledge,predictions,textmining	4
SCN5A	2.37	2.14	3.91431e-14	5.19929e-13	5	Yes	5	0	1	integrated,knowledge,predictions,textmining	4
B4GALT1	-2.57	6.35	4.04545e-14	5.36093e-13	5	Yes	5	0	1	integrated,knowledge,predictions,textmining	4
TNFRSF10A	-2.2	2.76	4.67207e-14	6.11702e-13	5	Yes	5	0	1	integrated,knowledge,predictions,textmining	4
CD244	-2.8	3.01	7.3913e-14	9.39964e-13	5	Yes	5	0	1	integrated,knowledge,predictions,textmining	4
ITPR3	-2.65	4.91	8.78063e-14	1.10572e-12	5	Yes	5	0	1	integrated,knowledge,predictions,textmining	4
IL18RAP	-2.9	2.78	9.61329e-14	1.20365e-12	5	Yes	5	0	1	integrated,knowledge,predictions,textmining	4
IQGAP2	-2.93	5.14	9.64472e-14	1.20706e-12	5	Yes	5	0	1	integrated,knowledge,textmining	3
CARD11	-3.38	4.93	1.09163e-13	1.35466e-12	5	Yes	5	0	1	integrated,knowledge,textmining	3
HVCN1	-2.27	3.4	1.2554e-13	1.54325e-12	5	Yes	5	0	1	integrated,knowledge,predictions,textmining	4
SLC43A1	-2.04	3.14	1.30959e-13	1.60569e-12	5	Yes	5	0	1	experiments,integrated,knowledge,predictions,textmining	5
FCER2	-2.86	2.69	1.46204e-13	1.77648e-12	5	Yes	5	0	1	integrated,knowledge,predictions,textmining	4
LY9	-3.23	3.63	1.52656e-13	1.85171e-12	5	Yes	5	0	1	integrated,knowledge,predictions,textmining	4
NRG3	2.14	1.76	1.53384e-13	1.85895e-12	5	Yes	5	0	1	integrated,knowledge,predictions,textmining	4
PTPN7	-3.15	4.52	1.59955e-13	1.93529e-12	5	Yes	5	0	1	integrated,knowledge,predictions,textmining	4
CORO1A	-2.46	7.22	1.6682e-13	2.01234e-12	5	Yes	5	0	1	integrated,knowledge,textmining	3
SLA2	-3.05	3.78	1.77669e-13	2.12963e-12	5	Yes	5	0	1	integrated,knowledge,textmining	3
CASP8	-3.06	5.2	2.02965e-13	2.4064e-12	5	Yes	5	0	1	integrated,knowledge,textmining	3
SPATA13	-2.06	5.54	2.06029e-13	2.43865e-12	5	Yes	5	0	1	integrated,knowledge,textmining	3
GJD2	2.09	1.56	2.18034e-13	2.57538e-12	5	Yes	5	0	1	integrated,knowledge,predictions,textmining	4
FFAR1	-2.01	1.27	2.43754e-13	2.8554e-12	5	Yes	5	0	1	integrated,knowledge,predictions,textmining	4
PMP22	2.76	4.36	2.56036e-13	2.99433e-12	5	Yes	5	0	1	integrated,knowledge,predictions,textmining	4
UTRN	-2.34	6.51	3.12514e-13	3.61167e-12	5	Yes	5	0	1	experiments,integrated,knowledge,textmining	4
HLA-DMA	-2.45	5.52	3.15645e-13	3.64636e-12	5	Yes	5	0	1	integrated,knowledge,predictions,textmining	4
ACSL5	-2.81	3.96	3.29765e-13	3.8002e-12	5	Yes	5	0	1	integrated,knowledge,predictions,textmining	4
CASP10	-2.51	4.06	3.3298e-13	3.8357e-12	5	Yes	5	0	1	integrated,knowledge,textmining	3
S1PR4	-3.15	3.77	3.50471e-13	4.02574e-12	5	Yes	5	0	1	integrated,knowledge,predictions,textmining	4
RAB27A	-2.27	4.33	3.83563e-13	4.38102e-12	5	Yes	5	0	1	integrated,knowledge,textmining	3
P2RY8	-3.54	5.17	4.1461e-13	4.7072e-12	5	Yes	5	0	1	integrated,knowledge,predictions,textmining	4
ARHGAP25	-2.68	4.77	4.48741e-13	5.06834e-12	5	Yes	5	0	1	integrated,knowledge,textmining	3
CD79A	-3.96	5.01	5.31451e-13	5.95746e-12	5	Yes	5	0	1	integrated,knowledge,predictions,textmining	4
FCER1A	-2.2	1.52	6.08129e-13	6.73715e-12	5	Yes	5	0	1	integrated,knowledge,predictions,textmining	4
CD40	-2.2	3.03	6.31094e-13	6.9698e-12	5	Yes	5	0	1	integrated,knowledge,predictions,textmining	4
KCNN4	-2.47	3.54	6.74704e-13	7.4053e-12	5	Yes	5	0	1	integrated,knowledge,predictions,textmining	4
HLA-DMB	-2.99	5.25	7.35379e-13	8.02613e-12	5	Yes	5	0	1	integrated,knowledge,predictions,textmining	4
TUBB4A	3.51	3.15	7.62892e-13	8.29301e-12	5	Yes	5	0	1	integrated,knowledge,textmining	3
ARL4D	2.21	3.16	8.30958e-13	8.99158e-12	5	Yes	5	0	1	integrated,knowledge,textmining	3
SYK	-3.32	5.64	8.72242e-13	9.39175e-12	5	Yes	5	0	1	integrated,knowledge,textmining	3
ITGB7	-3.13	4.58	9.35666e-13	1.0029e-11	5	Yes	5	0	1	experiments,integrated,knowledge,predictions,textmining	5
RASGRP1	-2.83	4.47	1.03638e-12	1.10252e-11	5	Yes	5	0	1	integrated,knowledge,textmining	3
AMPH	2.32	2.73	1.04341e-12	1.10958e-11	5	Yes	5	0	1	experiments,integrated,knowledge,textmining	4
PTK2B	-2.82	6.42	1.21434e-12	1.27369e-11	5	Yes	5	0	1	integrated,knowledge,textmining	3
CD36	-2.96	5.44	1.24276e-12	1.30157e-11	5	Yes	5	0	1	integrated,knowledge,predictions,textmining	4
DAPP1	-3	3.88	1.27523e-12	1.33361e-11	5	Yes	5	0	1	integrated,knowledge,textmining	3
ADAM28	-3.5	4.71	1.42036e-12	1.47505e-11	5	Yes	5	0	1	integrated,knowledge,predictions,textmining	4
RAP2B	-2.09	5.54	1.46882e-12	1.52371e-11	5	Yes	5	0	1	integrated,knowledge,textmining	3
CRACR2A	-2.45	3.52	1.52773e-12	1.5802e-11	5	Yes	5	0	1	integrated,knowledge,textmining	3
CYSLTR1	-2.12	2.1	1.68778e-12	1.73248e-11	5	Yes	5	0	1	integrated,knowledge,predictions,textmining	4
CD3G	-2.8	2.94	1.69905e-12	1.74342e-11	5	Yes	5	0	1	integrated,knowledge,predictions,textmining	4
EZR	-2.16	7.84	1.81868e-12	1.85878e-11	5	Yes	5	0	1	experiments,integrated,knowledge,textmining	4
RHBDF2	-2.73	5.56	1.82632e-12	1.86591e-11	5	Yes	5	0	1	integrated,knowledge,predictions,textmining	4
CD52	-3.1	4.22	2.0345e-12	2.06522e-11	5	Yes	5	0	1	integrated,knowledge,predictions,textmining	4
GRIK3	2.62	2.23	2.06916e-12	2.0974e-11	5	Yes	5	0	1	integrated,knowledge,predictions,textmining	4
TMEM97	2.1	4.84	2.22744e-12	2.24023e-11	5	Yes	5	0	1	experiments,integrated,knowledge,predictions,textmining	5
SSTR2	2.21	2.12	2.25621e-12	2.26676e-11	5	Yes	5	0	1	integrated,knowledge,predictions,textmining	4
TLR1	-2.38	3.06	2.50377e-12	2.49778e-11	5	Yes	5	0	1	integrated,knowledge,predictions,textmining	4
FCRL6	-2.46	1.85	2.558e-12	2.5474e-11	5	Yes	5	0	1	integrated,knowledge,predictions,textmining	4
S1PR1	-2.58	4.44	2.7799e-12	2.7424e-11	5	Yes	5	0	1	integrated,knowledge,predictions,textmining	4
PREX1	-2.69	6.59	2.97119e-12	2.9169e-11	5	Yes	5	0	1	integrated,knowledge,textmining	3
IL4R	-2.86	5.87	3.24076e-12	3.16077e-11	5	Yes	5	0	1	integrated,knowledge,predictions,textmining	4
CD37	-3.56	5.88	3.37914e-12	3.28108e-11	5	Yes	5	0	1	integrated,knowledge,predictions,textmining	4
CD58	-2.36	3.27	3.90735e-12	3.76561e-11	5	Yes	5	0	1	integrated,knowledge,predictions,textmining	4
MS4A1	-4	4.73	3.92673e-12	3.77915e-11	5	Yes	5	0	1	integrated,knowledge,predictions,textmining	4
P2RX1	-3.32	4.14	4.10361e-12	3.93869e-11	5	Yes	5	0	1	integrated,knowledge,predictions,textmining	4
NEDD9	-2.16	4.04	4.33995e-12	4.1431e-11	5	Yes	5	0	1	integrated,knowledge,textmining	3
IQGAP1	-2	7.15	4.55045e-12	4.32513e-11	5	Yes	5	0	1	experiments,integrated,knowledge,textmining	4
CD3D	-2.63	3.02	4.67318e-12	4.43436e-11	5	Yes	5	0	1	integrated,knowledge,predictions,textmining	4
ARRDC2	-2.82	5.51	4.75818e-12	4.50597e-11	5	Yes	5	0	1	integrated,knowledge,textmining	3
CD247	-3.08	4.41	4.76452e-12	4.51048e-11	5	Yes	5	0	1	integrated,knowledge,predictions,textmining	4
TMEM123	-2.21	7.01	5.17266e-12	4.86278e-11	5	Yes	5	0	1	integrated,knowledge,predictions,textmining	4
STK26	-2.78	4.4	5.54289e-12	5.18848e-11	5	Yes	5	0	1	integrated,knowledge,textmining	3
STK10	-2.31	6.84	5.85828e-12	5.45491e-11	5	Yes	5	0	1	integrated,knowledge,textmining	3
FXYD5	-2.56	5.55	6.99351e-12	6.41927e-11	5	Yes	5	0	1	integrated,knowledge,predictions,textmining	4
CD3E	-3.06	3.96	9.47902e-12	8.48388e-11	5	Yes	5	0	1	integrated,knowledge,predictions,textmining	4
PCDH8	2.86	2.1	9.77634e-12	8.72246e-11	5	Yes	5	0	1	integrated,knowledge,predictions,textmining	4
AMOT	2.12	3.54	9.79801e-12	8.73905e-11	5	Yes	5	0	1	integrated,knowledge,predictions,textmining	4
VAMP8	-2.38	4.21	1.1427e-11	1.00733e-10	5	Yes	5	0	1	integrated,knowledge,predictions,textmining	4
SCUBE1	3.11	3.57	1.14773e-11	1.01128e-10	5	Yes	5	0	1	integrated,knowledge,predictions,textmining	4
HLA-DOB	-2.02	2.16	1.47573e-11	1.27689e-10	5	Yes	5	0	1	integrated,knowledge,predictions,textmining	4
MSN	-2.63	7.59	1.57819e-11	1.35645e-10	5	Yes	5	0	1	experiments,integrated,knowledge,predictions,textmining	5
CDH11	2.35	2.46	1.75191e-11	1.49264e-10	5	Yes	5	0	1	integrated,knowledge,predictions,textmining	4
CYBA	-2.56	7.14	1.75271e-11	1.49288e-10	5	Yes	5	0	1	integrated,knowledge,predictions,textmining	4
CD55	-2.49	5.98	1.766e-11	1.50086e-10	5	Yes	5	0	1	integrated,knowledge,predictions,textmining	4
CD2	-2.57	3.09	2.0716e-11	1.74047e-10	5	Yes	5	0	1	integrated,knowledge,predictions,textmining	4
KCNAB2	-2.09	6.81	2.21154e-11	1.84927e-10	5	Yes	5	0	1	integrated,knowledge,textmining	3
ATP10A	-2.38	3.41	2.38285e-11	1.98201e-10	5	Yes	5	0	1	integrated,knowledge,predictions,textmining	4
TMEM63A	-2.64	5.2	2.59023e-11	2.13758e-10	5	Yes	5	0	1	integrated,knowledge,predictions,textmining	4
CACNA1G	3.28	2.99	2.65133e-11	2.1861e-10	5	Yes	5	0	1	integrated,knowledge,predictions,textmining	4
DRD2	2.37	1.88	2.83911e-11	2.33414e-10	5	Yes	5	0	1	integrated,knowledge,textmining	3
RAC2	-2.94	4.55	2.97821e-11	2.44072e-10	5	Yes	5	0	1	integrated,knowledge,textmining	3
SLC39A8	-2.87	4.34	3.05841e-11	2.50067e-10	5	Yes	5	0	1	integrated,knowledge,predictions,textmining	4
GPR160	-2.02	2.79	3.37964e-11	2.7412e-10	5	Yes	5	0	1	integrated,knowledge,predictions,textmining	4
HLA-B	-2.66	9.39	3.5527e-11	2.87253e-10	5	Yes	5	0	1	integrated,knowledge,predictions,textmining	4
FAS	-2.06	3.35	3.80472e-11	3.06148e-10	5	Yes	5	0	1	experiments,integrated,knowledge,predictions,textmining	5
HLA-F	-2.46	5.6	4.01996e-11	3.21914e-10	5	Yes	5	0	1	integrated,knowledge,predictions,textmining	4
PTPRC	-3.84	7.26	4.21059e-11	3.35759e-10	5	Yes	5	0	1	integrated,knowledge,predictions,textmining	4
DOCK8	-3.37	5.81	4.65561e-11	3.68758e-10	5	Yes	5	0	1	integrated,knowledge,predictions,textmining	4
ATP8B4	-2.39	3.26	4.8249e-11	3.81421e-10	5	Yes	5	0	1	integrated,knowledge,predictions,textmining	4
RAMP3	2.23	1.69	5.36154e-11	4.19867e-10	5	Yes	5	0	1	integrated,knowledge,predictions,textmining	4
BTN3A1	-2.12	5.45	5.36913e-11	4.20345e-10	5	Yes	5	0	1	integrated,knowledge,predictions,textmining	4
SLAMF6	-2.42	2.38	5.50409e-11	4.30199e-10	5	Yes	5	0	1	integrated,knowledge,predictions,textmining	4
HLA-DOA	-2.39	4.03	5.55443e-11	4.33775e-10	5	Yes	5	0	1	integrated,knowledge,predictions,textmining	4
AHNAK	-2.73	8.86	5.69296e-11	4.44348e-10	5	Yes	5	0	1	experiments,integrated,knowledge,textmining	4
MME	-2.56	2.86	5.90181e-11	4.5926e-10	5	Yes	5	0	1	integrated,knowledge,predictions,textmining	4
CD82	-2.51	4.78	6.29787e-11	4.87805e-10	5	Yes	5	0	1	integrated,knowledge,predictions,textmining	4
ITGAL	-3.2	5.88	6.41492e-11	4.96059e-10	5	Yes	5	0	1	integrated,knowledge,predictions,textmining	4
HLA-C	-2.54	8.78	6.58041e-11	5.08303e-10	5	Yes	5	0	1	integrated,knowledge,predictions,textmining	4
HLA-A	-2.19	8.08	7.23474e-11	5.54768e-10	5	Yes	5	0	1	integrated,knowledge,predictions,textmining	4
SLC9A3R2	2.05	3.01	7.39461e-11	5.66261e-10	5	Yes	5	0	1	experiments,integrated,knowledge,textmining	4
ZAP70	-3.21	5.43	7.87344e-11	5.99853e-10	5	Yes	5	0	1	integrated,knowledge,predictions,textmining	4
CD48	-2.9	4.57	8.19319e-11	6.22805e-10	5	Yes	5	0	1	integrated,knowledge,predictions,textmining	4
RHBG	2.35	1.84	9.52563e-11	7.17064e-10	5	Yes	5	0	1	integrated,knowledge,predictions,textmining	4
PTPRE	-2.9	6.58	1.0172e-10	7.62279e-10	5	Yes	5	0	1	integrated,knowledge,predictions,textmining	4
CHRM1	2.09	1.55	1.11613e-10	8.31147e-10	5	Yes	5	0	1	integrated,knowledge,predictions,textmining	4
SYTL2	-2.03	3.73	1.14315e-10	8.49046e-10	5	Yes	5	0	1	integrated,knowledge,textmining	3
CD72	-2.5	3.6	1.22874e-10	9.07387e-10	5	Yes	5	0	1	integrated,knowledge,predictions,textmining	4
PDGFRB	2.4	3.87	1.2326e-10	9.10003e-10	5	Yes	5	0	1	integrated,knowledge,predictions,textmining	4
ALPK1	-2.31	3.41	1.30723e-10	9.60851e-10	5	Yes	5	0	1	integrated,knowledge,textmining	3
HLA-DPB1	-2.62	6.5	1.346e-10	9.87806e-10	5	Yes	5	0	1	integrated,knowledge,predictions,textmining	4
EPHA5	2.39	1.89	1.38244e-10	1.01298e-09	5	Yes	5	0	1	integrated,knowledge,predictions,textmining	4
IL10RA	-2.92	6.57	1.43878e-10	1.05074e-09	5	Yes	5	0	1	integrated,knowledge,predictions,textmining	4
EMP3	-2.7	5.4	1.47827e-10	1.07735e-09	5	Yes	5	0	1	integrated,knowledge,predictions,textmining	4
ERMN	-3	3.29	1.58294e-10	1.1498e-09	5	Yes	5	0	1	integrated,knowledge,textmining	3
CHRM3	2.2	2.75	1.59249e-10	1.15644e-09	5	Yes	5	0	1	integrated,knowledge,predictions,textmining	4
FMNL1	-2.49	7.28	1.60584e-10	1.16583e-09	5	Yes	5	0	1	integrated,knowledge,textmining	3
STXBP2	-2.55	5.11	1.71553e-10	1.23945e-09	5	Yes	5	0	1	integrated,knowledge,textmining	3
CD1D	-2.2	3.19	1.74413e-10	1.25755e-09	5	Yes	5	0	1	integrated,knowledge,predictions,textmining	4
GNA15	-2.92	4.32	1.77823e-10	1.28018e-09	5	Yes	5	0	1	integrated,knowledge,textmining	3
LSP1	-3.09	6.51	1.97573e-10	1.41268e-09	5	Yes	5	0	1	integrated,knowledge,textmining	3
AJAP1	2.2	2.74	2.0978e-10	1.4917e-09	5	Yes	5	0	1	integrated,knowledge,predictions,textmining	4
HLA-DRA	-2.77	8.12	2.25374e-10	1.59459e-09	5	Yes	5	0	1	integrated,knowledge,predictions,textmining	4
SYTL1	-2.69	4.55	2.29226e-10	1.6208e-09	5	Yes	5	0	1	integrated,knowledge,textmining	3
CD53	-3.02	5.87	2.33973e-10	1.65254e-09	5	Yes	5	0	1	integrated,knowledge,predictions,textmining	4
NOTCH2	-2.93	6.42	2.50247e-10	1.75482e-09	5	Yes	5	0	1	integrated,knowledge,predictions,textmining	4
SELPLG	-2.81	4.55	3.1175e-10	2.14475e-09	5	Yes	5	0	1	integrated,knowledge,predictions,textmining	4
HLA-E	-2.64	8.63	3.30704e-10	2.26636e-09	5	Yes	5	0	1	integrated,knowledge,predictions,textmining	4
TBC1D10C	-2.61	5.15	3.3364e-10	2.28538e-09	5	Yes	5	0	1	integrated,knowledge,textmining	3
CFLAR	-2.12	6.95	3.70202e-10	2.5188e-09	5	Yes	5	0	1	experiments,integrated,knowledge,textmining	4
ZNF804A	2.14	4.4	3.73075e-10	2.53712e-09	5	Yes	5	0	1	integrated,knowledge,textmining	3
FGFRL1	-2.14	3.48	5.91582e-10	3.8979e-09	5	Yes	5	0	1	integrated,knowledge,predictions,textmining	4
PTGER4	-2.68	5.09	5.92959e-10	3.90335e-09	5	Yes	5	0	1	integrated,knowledge,predictions,textmining	4
CACNA2D4	-2.02	2.83	6.56002e-10	4.28949e-09	5	Yes	5	0	1	integrated,knowledge,predictions,textmining	4
LPXN	-2.21	4.42	7.71514e-10	4.99302e-09	5	Yes	5	0	1	integrated,knowledge,textmining	3
HLA-DPA1	-2.58	7	7.84033e-10	5.0671e-09	5	Yes	5	0	1	integrated,knowledge,predictions,textmining	4
ERICH3	2.4	2.31	8.2005e-10	5.28783e-09	5	Yes	5	0	1	integrated,knowledge,textmining	3
ABI3	-2.01	3.38	9.01339e-10	5.76353e-09	5	Yes	5	0	1	integrated,knowledge,textmining	3
LCK	-2.6	4.19	9.8203e-10	6.23594e-09	5	Yes	5	0	1	integrated,knowledge,textmining	3
ANXA1	-2.83	6.65	9.98079e-10	6.33359e-09	5	Yes	5	0	1	experiments,integrated,knowledge,textmining	4
NCF1	-2.05	2.5	1.15056e-09	7.21724e-09	5	Yes	5	0	1	integrated,knowledge,textmining	3
TRAT1	-2.27	2.58	1.41032e-09	8.7005e-09	5	Yes	5	0	1	integrated,knowledge,textmining	3
CD5	-2.77	4.37	1.42622e-09	8.78903e-09	5	Yes	5	0	1	integrated,knowledge,predictions,textmining	4
IL1RAP	-2.15	3.24	1.44658e-09	8.90485e-09	5	Yes	5	0	1	integrated,knowledge,predictions,textmining	4
SERPINA5	2.4	1.8	1.46921e-09	9.03823e-09	5	Yes	5	0	1	integrated,knowledge,predictions,textmining	4
HLA-DRB1	-2.43	6.49	1.70094e-09	1.03427e-08	5	Yes	5	0	1	integrated,knowledge,predictions,textmining	4
GPR183	-3.23	4.92	1.72238e-09	1.04641e-08	5	Yes	5	0	1	integrated,knowledge,predictions,textmining	4
CYTH4	-2.74	5.39	1.98343e-09	1.19376e-08	5	Yes	5	0	1	integrated,knowledge,textmining	3
RIPOR2	-3.18	5.32	2.0111e-09	1.20913e-08	5	Yes	5	0	1	integrated,knowledge,textmining	3
CDH6	2.44	2.13	2.30056e-09	1.36866e-08	5	Yes	5	0	1	integrated,knowledge,predictions,textmining	4
CCR5	-2.3	2.66	2.33587e-09	1.38763e-08	5	Yes	5	0	1	integrated,knowledge,predictions,textmining	4
SELL	-3.44	5.41	2.40326e-09	1.42379e-08	5	Yes	5	0	1	integrated,knowledge,predictions,textmining	4
NOD2	-2.82	3.9	2.49591e-09	1.47529e-08	5	Yes	5	0	1	integrated,knowledge,textmining	3
ANO9	-2.15	3.49	2.7635e-09	1.62331e-08	5	Yes	5	0	1	integrated,knowledge,predictions,textmining	4
VSIR	-2.67	5.75	3.15952e-09	1.83768e-08	5	Yes	5	0	1	integrated,knowledge,predictions,textmining	4
DOCK5	-2.22	5.41	3.39039e-09	1.96351e-08	5	Yes	5	0	1	integrated,knowledge,predictions,textmining	4
NCF4	-2.15	3.84	3.72227e-09	2.14259e-08	5	Yes	5	0	1	integrated,knowledge,textmining	3
PTPRJ	-2.33	5.5	3.92933e-09	2.24991e-08	5	Yes	5	0	1	experiments,integrated,knowledge,predictions,textmining	5
CD28	-2.46	3.22	3.95738e-09	2.26505e-08	5	Yes	5	0	1	integrated,knowledge,predictions,textmining	4
CD6	-2.86	5.11	4.91173e-09	2.76884e-08	5	Yes	5	0	1	integrated,knowledge,predictions,textmining	4
ITGAM	-3.03	5.16	5.24363e-09	2.94424e-08	5	Yes	5	0	1	integrated,knowledge,predictions,textmining	4
TNFRSF14	-2.07	5.83	6.31008e-09	3.50557e-08	5	Yes	5	0	1	integrated,knowledge,predictions,textmining	4
BTN3A2	-2.08	4.38	6.76528e-09	3.7336e-08	5	Yes	5	0	1	integrated,knowledge,predictions,textmining	4
IFITM1	-2.07	4.3	6.91195e-09	3.81084e-08	5	Yes	5	0	1	integrated,knowledge,predictions,textmining	4
HLA-DQA1	-2.8	5.26	7.6161e-09	4.17151e-08	5	Yes	5	0	1	integrated,knowledge,predictions,textmining	4
SKAP2	-2.23	3.77	8.53639e-09	4.6433e-08	5	Yes	5	0	1	integrated,knowledge,textmining	3
IL7R	-3.17	4.99	9.04802e-09	4.89999e-08	5	Yes	5	0	1	experiments,integrated,knowledge,predictions,textmining	5
ITGB2	-2.88	7.4	9.93042e-09	5.34115e-08	5	Yes	5	0	1	integrated,knowledge,predictions,textmining	4
TCIRG1	-2.11	6.79	1.00258e-08	5.38633e-08	5	Yes	5	0	1	integrated,knowledge,predictions,textmining	4
CR1	-2.46	3.42	1.21835e-08	6.46356e-08	5	Yes	5	0	1	integrated,knowledge,predictions,textmining	4
LILRB1	-2.22	3.78	1.32702e-08	6.99299e-08	5	Yes	5	0	1	integrated,knowledge,predictions,textmining	4
FPR2	-2.19	2.43	1.3472e-08	7.09337e-08	5	Yes	5	0	1	integrated,knowledge,predictions,textmining	4
PRTN3	-2.98	2.77	1.46157e-08	7.64637e-08	5	Yes	5	0	1	integrated,knowledge,textmining	3
TNFRSF1B	-2.7	6.76	1.50432e-08	7.85005e-08	5	Yes	5	0	1	integrated,knowledge,predictions,textmining	4
CSTA	-2.33	3.18	1.59037e-08	8.26863e-08	5	Yes	5	0	1	integrated,knowledge,textmining	3
RGS1	-2.62	5.5	1.61969e-08	8.41183e-08	5	Yes	5	0	1	integrated,knowledge,textmining	3
STRA6	2.33	1.84	1.86133e-08	9.56868e-08	5	Yes	5	0	1	integrated,knowledge,predictions,textmining	4
CTSG	-2.46	2.28	2.03817e-08	1.03949e-07	5	Yes	5	0	1	integrated,knowledge,textmining	3
CYBB	-2.76	6.43	2.15793e-08	1.09722e-07	5	Yes	5	0	1	integrated,knowledge,predictions,textmining	4
LRRK2	-2.72	4.11	2.17626e-08	1.10515e-07	5	Yes	5	0	1	integrated,knowledge,textmining	3
PTGER2	-2.2	4.07	3.14888e-08	1.56326e-07	5	Yes	5	0	1	integrated,knowledge,predictions,textmining	4
HCK	-2.48	5.06	3.17118e-08	1.57295e-07	5	Yes	5	0	1	integrated,knowledge,textmining	3
CD33	-2.04	2.86	3.32246e-08	1.64086e-07	5	Yes	5	0	1	integrated,knowledge,predictions,textmining	4
ITGA5	-2.21	5.8	3.34159e-08	1.64997e-07	5	Yes	5	0	1	integrated,knowledge,predictions,textmining	4
FAT1	2.41	3.16	3.64382e-08	1.7877e-07	5	Yes	5	0	1	integrated,knowledge,predictions,textmining	4
TLR2	-2.62	4.9	3.66473e-08	1.79764e-07	5	Yes	5	0	1	integrated,knowledge,predictions,textmining	4
CCR7	-2.93	4.58	3.72873e-08	1.82683e-07	5	Yes	5	0	1	integrated,knowledge,predictions,textmining	4
GRIN1	3.38	4.16	3.93072e-08	1.9185e-07	5	Yes	5	0	1	integrated,knowledge,predictions,textmining	4
SLC7A7	-2.06	4.6	5.37789e-08	2.57001e-07	5	Yes	5	0	1	integrated,knowledge,predictions,textmining	4
CLEC12A	-2.41	2.92	5.51235e-08	2.62939e-07	5	Yes	5	0	1	integrated,knowledge,predictions,textmining	4
CD86	-2.37	4.08	5.84865e-08	2.77627e-07	5	Yes	5	0	1	integrated,knowledge,predictions,textmining	4
LDLRAP1	-2.06	3.54	6.21651e-08	2.93762e-07	5	Yes	5	0	1	integrated,knowledge,textmining	3
LCP2	-2.52	5.91	6.53155e-08	3.0788e-07	5	Yes	5	0	1	integrated,knowledge,textmining	3
CSF2RA	-2.37	4.17	6.96527e-08	3.2675e-07	5	Yes	5	0	1	integrated,knowledge,predictions,textmining	4
GCGR	2.55	2.04	7.99668e-08	3.71328e-07	5	Yes	5	0	1	integrated,knowledge,predictions,textmining	4
ANPEP	-2.84	5.53	9.73449e-08	4.45822e-07	5	Yes	5	0	1	integrated,knowledge,predictions,textmining	4
LILRA2	-2.14	2.81	1.08051e-07	4.90737e-07	5	Yes	5	0	1	integrated,knowledge,predictions,textmining	4
PRKCB	-2.14	6.41	1.26128e-07	5.68198e-07	5	Yes	5	0	1	integrated,knowledge,textmining	3
SLCO2B1	2.02	2.67	1.5065e-07	6.71628e-07	5	Yes	5	0	1	integrated,knowledge,predictions,textmining	4
HLA-DQB1	-2.74	4.68	1.50818e-07	6.72271e-07	5	Yes	5	0	1	integrated,knowledge,predictions,textmining	4
ADGRE2	-2.26	3.9	1.72536e-07	7.62848e-07	5	Yes	5	0	1	integrated,knowledge,predictions,textmining	4
S100A12	-2.64	3.5	1.79769e-07	7.93097e-07	5	Yes	5	0	1	experiments,integrated,knowledge,textmining	4
FCAR	-2.89	4.03	1.9987e-07	8.75648e-07	5	Yes	5	0	1	experiments,integrated,knowledge,predictions,textmining	5
RASGRP4	-2.1	3.26	2.00602e-07	8.78177e-07	5	Yes	5	0	1	integrated,knowledge,textmining	3
S100A8	-3.53	6.07	2.24481e-07	9.75044e-07	5	Yes	5	0	1	integrated,knowledge,textmining	3
CACNA1H	2.43	3.25	2.5853e-07	1.11204e-06	5	Yes	5	0	1	integrated,knowledge,predictions,textmining	4
S100A9	-3.53	6.56	2.64611e-07	1.13613e-06	5	Yes	5	0	1	integrated,knowledge,predictions,textmining	4
TLR4	-2.12	4.26	2.71853e-07	1.16528e-06	5	Yes	5	0	1	integrated,knowledge,predictions,textmining	4
NTRK1	2.63	3.84	2.8468e-07	1.21714e-06	5	Yes	5	0	1	integrated,knowledge,predictions,textmining	4
NCF2	-2.66	5.21	3.02875e-07	1.28968e-06	5	Yes	5	0	1	integrated,knowledge,textmining	3
CCR1	-2.2	3.86	3.4717e-07	1.46489e-06	5	Yes	5	0	1	integrated,knowledge,predictions,textmining	4
CD300E	-3.43	5.49	4.7079e-07	1.94968e-06	5	Yes	5	0	1	integrated,knowledge,predictions,textmining	4
FCER1G	-2.04	4.98	5.05693e-07	2.08539e-06	5	Yes	5	0	1	integrated,knowledge,predictions,textmining	4
FCN1	-3.38	6.12	5.71887e-07	2.34e-06	5	Yes	5	0	1	integrated,knowledge,textmining	3
SLCO1A2	2.22	1.89	5.84557e-07	2.38886e-06	5	Yes	5	0	1	integrated,knowledge,predictions,textmining	4
EREG	-3.46	4.72	9.78877e-07	3.85625e-06	5	Yes	5	0	1	integrated,knowledge,predictions,textmining	4
C5AR1	-2.39	5.1	2.39349e-06	8.87688e-06	5	Yes	5	0	1	experiments,integrated,knowledge,predictions,textmining	5
CACNG7	2.16	1.61	3.98469e-06	1.42943e-05	5	Yes	5	0	1	integrated,knowledge,predictions,textmining	4
AQP9	-2.46	4.02	3.95527e-05	0.000121977	5	Yes	5	0	1	integrated,knowledge,predictions,textmining	4
OLR1	-2.02	3.26	0.000312535	0.000830888	5	Yes	5	0	1	experiments,integrated,knowledge,predictions,textmining	5
MMP16	4.26	3.37	5.66556e-37	5.88803e-35	4	Yes	5	0	1	integrated,knowledge,textmining	3
THY1	4.44	3.38	2.08995e-29	1.20766e-27	4	Yes	5	0	1	integrated,knowledge,textmining	3
SLC1A2	3.68	4.19	3.37399e-28	1.77601e-26	4	Yes	5	0	1	integrated,knowledge,textmining	3
SFRP1	4.53	3.74	1.39218e-23	5.1768e-22	4	Yes	5	0	1	integrated,knowledge,textmining	3
ROBO2	3.65	2.96	4.96557e-21	1.53802e-19	4	Yes	5	0	1	integrated,knowledge,textmining	3
CX3CL1	2.77	2.16	2.65491e-19	6.93602e-18	4	Yes	5	0	1	integrated,knowledge,textmining	3
TIGIT	-2.35	2.18	3.92462e-17	8.13957e-16	4	Yes	5	0	1	integrated,knowledge,textmining	3
RTN4R	2.05	2.68	5.93786e-16	1.05162e-14	4	Yes	5	0	1	integrated,knowledge,textmining	3
CLEC2D	-2.66	4.45	1.20873e-14	1.73905e-13	4	Yes	5	0	1	integrated,knowledge,textmining	3
SPN	-3.81	5.49	2.3891e-14	3.27614e-13	4	Yes	5	0	1	integrated,knowledge,textmining	3
SDC1	2.11	3.67	1.54702e-13	1.87332e-12	4	Yes	5	0	1	integrated,knowledge,textmining	3
TREML2	-2.27	1.98	2.58312e-13	3.01846e-12	4	Yes	5	0	1	integrated,knowledge,textmining	3
FCRL5	-3.14	3.4	4.63363e-12	4.3983e-11	4	Yes	5	0	1	integrated,knowledge,textmining	3
IL2RG	-3.06	5.12	4.73368e-12	4.48656e-11	4	Yes	5	0	1	integrated,knowledge,textmining	3
HCST	-2.33	3.24	6.68405e-12	6.16114e-11	4	Yes	5	0	1	integrated,knowledge,textmining	3
CLU	2.27	6.29	7.20655e-12	6.58712e-11	4	Yes	5	0	1	integrated,knowledge,textmining	3
ROBO1	2.22	3.9	6.27558e-11	4.86478e-10	4	Yes	5	0	1	integrated,knowledge,textmining	3
HAVCR2	-2.21	3.97	6.07769e-09	3.3811e-08	4	Yes	5	0	1	integrated,knowledge,textmining	3
LILRB4	-2.11	4.24	7.35804e-08	3.44208e-07	4	Yes	5	0	1	integrated,knowledge,textmining	3
ITGAX	-2.5	6.61	4.63482e-07	1.92363e-06	4	Yes	5	0	1	integrated,knowledge,textmining	3
TYROBP	-2	5.61	1.22476e-06	4.75557e-06	4	Yes	5	0	1	integrated,knowledge,textmining	3
ATP2B3	3.74	2.85	2.1256e-18	5.05087e-17	4	Yes	4.87	0	1	experiments,integrated,knowledge,predictions,textmining	5
SLC38A5	-2.21	3.65	4.46244e-14	5.86421e-13	4	Yes	4.845	0.034	0.993	experiments,integrated,knowledge,predictions,textmining	5
CD69	-3.9	4.66	3.34014e-13	3.84604e-12	4	Yes	4.844	0.045	0.991	integrated,knowledge,predictions,textmining	4
NOTCH1	-2.16	6.05	6.70906e-09	3.70474e-08	4	Yes	4.844	0.156	0.969	integrated,knowledge,predictions,textmining	4
ACE	2.66	3	1.24832e-15	2.11699e-14	4	Yes	4.839	0.161	0.968	integrated,knowledge,predictions,textmining	4
PTAFR	-2.11	4.01	4.49166e-07	1.86667e-06	4	Yes	4.838	0.162	0.968	experiments,integrated,knowledge,predictions,textmining	5
IL12RB2	-2.02	1.99	1.7888e-18	4.28647e-17	4	Yes	4.833	0.167	0.967	experiments,integrated,knowledge,predictions,textmining	5
PDCD1	-2.15	2.77	7.68135e-07	3.07862e-06	4	Yes	4.831	0.06	0.988	integrated,knowledge,predictions,textmining	4
CX3CR1	-2.12	2.43	1.21378e-05	4.04242e-05	4	Yes	4.829	0.039	0.992	integrated,knowledge,predictions,textmining	4
FASLG	-2.08	1.42	6.89595e-16	1.20922e-14	4	Yes	4.826	0.174	0.965	integrated,knowledge,predictions,textmining	4
CLEC7A	-2.62	5.19	1.42824e-07	6.39046e-07	4	Yes	4.824	0.176	0.965	integrated,knowledge,predictions,textmining	4
TRPC1	2.28	2.75	1.07138e-22	3.72516e-21	4	Yes	4.822	0.06	0.988	integrated,knowledge,predictions,textmining	4
TLR7	-2.24	2.39	1.53137e-12	1.58338e-11	4	Yes	4.822	0.061	0.988	integrated,knowledge,predictions,textmining	4
GRIA2	5.35	4.09	8.38276e-33	6.32542e-31	4	Yes	4.821	0.019	0.996	integrated,knowledge,predictions,textmining	4
IL21R	-2.77	3.28	1.3306e-13	1.62793e-12	4	Yes	4.821	0.179	0.964	experiments,integrated,knowledge,predictions,textmining	5
PTPRS	2.43	7.76	2.83971e-22	9.58004e-21	4	Yes	4.818	0.046	0.991	experiments,integrated,knowledge,predictions,textmining	5
NRP1	3.16	4.76	8.79587e-18	1.96656e-16	4	Yes	4.817	0.094	0.981	integrated,knowledge,predictions,textmining	4
JAG2	2.05	3.91	4.18524e-09	2.38777e-08	4	Yes	4.816	0.184	0.963	integrated,knowledge,predictions,textmining	4
CD38	-3.51	4.32	1.3751e-16	2.64146e-15	4	Yes	4.815	0.109	0.978	experiments,integrated,knowledge,predictions,textmining	5
PTCH1	2.09	4.86	1.48993e-16	2.85623e-15	4	Yes	4.812	0.188	0.962	integrated,knowledge,predictions,textmining	4
MMP15	4.41	4.46	6.11897e-32	4.31859e-30	4	Yes	4.811	0.074	0.985	experiments,integrated,knowledge,predictions,textmining	5
PDGFRA	2.27	2.11	1.62886e-07	7.22318e-07	4	Yes	4.808	0.192	0.962	integrated,knowledge,predictions,textmining	4
NTRK2	2.46	2.44	2.19086e-11	1.83306e-10	4	Yes	4.805	0.104	0.979	integrated,knowledge,predictions,textmining	4
TGFBR2	-2.6	5.74	2.68755e-11	2.21338e-10	4	Yes	4.805	0.195	0.961	integrated,knowledge,predictions,textmining	4
TLR8	-2.06	2.85	2.06174e-07	9.01041e-07	4	Yes	4.805	0.05	0.99	integrated,knowledge,predictions,textmining	4
TLR6	-2.36	2.59	4.02634e-13	4.57857e-12	4	Yes	4.804	0.196	0.961	integrated,knowledge,predictions,textmining	4
KCNS3	2.37	1.77	1.74232e-16	3.31098e-15	4	Yes	4.801	0.017	0.996	experiments,integrated,knowledge,predictions,textmining	5
BMPR1A	2.34	2.87	6.48887e-33	4.93571e-31	4	Yes	4.798	0.086	0.982	integrated,knowledge,predictions,textmining	4
GRIA4	4.09	3.32	5.18228e-28	2.68797e-26	4	Yes	4.797	0.017	0.996	integrated,knowledge,predictions,textmining	4
IL6R	-2.6	5.09	7.09556e-08	3.32423e-07	4	Yes	4.794	0.206	0.959	integrated,knowledge,predictions,textmining	4
SLAMF1	-2.28	2.47	1.62508e-12	1.6722e-11	4	Yes	4.792	0.052	0.989	integrated,knowledge,predictions,textmining	4
SLC2A3	-2.54	6.99	1.11238e-08	5.94244e-08	4	Yes	4.792	0.208	0.958	integrated,knowledge,predictions,textmining	4
PIEZO1	-2.4	6.09	1.80261e-13	2.15704e-12	4	Yes	4.791	0.209	0.958	integrated,knowledge,predictions,textmining	4
CD7	-3.16	4.62	2.30527e-11	1.92255e-10	4	Yes	4.788	0.212	0.958	integrated,knowledge,predictions,textmining	4
GPR132	-3.02	4.33	4.86801e-09	2.74692e-08	4	Yes	4.786	0.102	0.979	integrated,knowledge,predictions,textmining	4
NRXN1	4.5	3.7	5.13362e-35	4.50932e-33	4	Yes	4.785	0.048	0.99	integrated,knowledge,predictions,textmining	4
CACNG2	3.19	2.34	3.59327e-27	1.76381e-25	4	Yes	4.785	0.003	0.999	integrated,knowledge,predictions,textmining	4
CD22	-3.84	4.45	3.35488e-13	3.86145e-12	4	Yes	4.785	0.12	0.976	integrated,knowledge,predictions,textmining	4
CD83	-2.92	6.38	1.08305e-08	5.7956e-08	4	Yes	4.785	0.215	0.957	integrated,knowledge,predictions,textmining	4
ABCC8	2.63	2.09	1.18969e-10	8.81529e-10	4	Yes	4.784	0.105	0.979	integrated,knowledge,predictions,textmining	4
TMC6	-2.52	6.27	9.22411e-12	8.27834e-11	4	Yes	4.782	0.218	0.956	integrated,knowledge,predictions,textmining	4
GRIK5	3.56	5.15	1.74242e-33	1.38476e-31	4	Yes	4.781	0.022	0.995	integrated,knowledge,predictions,textmining	4
ABCA7	-2.26	5.66	2.93668e-10	2.02921e-09	4	Yes	4.781	0.077	0.984	experiments,integrated,knowledge,predictions,textmining	5
SV2A	3.69	5.4	1.63677e-36	1.61807e-34	4	Yes	4.779	0.112	0.977	integrated,knowledge,predictions,textmining	4
CNTNAP2	5.31	5.56	3.15648e-28	1.6646e-26	4	Yes	4.778	0.049	0.99	integrated,knowledge,predictions,textmining	4
ICOSLG	-3.48	5.4	4.91876e-14	6.41338e-13	4	Yes	4.778	0.222	0.956	integrated,knowledge,predictions,textmining	4
CD226	-2.14	2.72	4.41198e-10	2.96697e-09	4	Yes	4.777	0.057	0.988	integrated,knowledge,predictions,textmining	4
NGFR	2.51	3.16	2.01907e-08	1.03049e-07	4	Yes	4.777	0.134	0.973	experiments,integrated,knowledge,predictions,textmining	5
CACNA1B	6.04	5.03	2.62343e-48	1.32914e-45	4	Yes	4.776	0.036	0.993	integrated,knowledge,predictions,textmining	4
ADCY8	2.28	1.79	2.12493e-08	1.0816e-07	4	Yes	4.776	0.028	0.994	integrated,knowledge,predictions,textmining	4
ADRA2A	2.02	2.17	1.72443e-09	1.04741e-08	4	Yes	4.771	0.036	0.993	integrated,knowledge,predictions,textmining	4
SLC18A3	4.35	3.11	3.58651e-26	1.63071e-24	4	Yes	4.768	0.054	0.989	integrated,knowledge,predictions,textmining	4
PLPPR5	3.25	2.33	1.98266e-16	3.75013e-15	4	Yes	4.761	0.03	0.994	experiments,integrated,knowledge,predictions,textmining	5
NRXN2	5	5.78	3.52281e-39	4.54314e-37	4	Yes	4.76	0.06	0.988	integrated,knowledge,predictions,textmining	4
FZD3	2.13	4.5	3.98446e-21	1.23955e-19	4	Yes	4.76	0.118	0.976	integrated,knowledge,predictions,textmining	4
SLC2A5	-2.09	2.71	5.00603e-10	3.33407e-09	4	Yes	4.76	0.065	0.987	integrated,knowledge,predictions,textmining	4
CACNA1E	4.07	3.52	4.4436e-20	1.25322e-18	4	Yes	4.759	0.052	0.989	integrated,knowledge,predictions,textmining	4
GPR161	2.79	2.95	6.59589e-22	2.17098e-20	4	Yes	4.758	0.043	0.991	integrated,knowledge,predictions,textmining	4
GFRA3	4.4	3.31	2.51285e-20	7.30478e-19	4	Yes	4.758	0.093	0.981	experiments,integrated,knowledge,predictions,textmining	5
TGFB1	-2.78	6.65	1.93539e-11	1.63037e-10	4	Yes	4.758	0.186	0.962	integrated,knowledge,textmining	3
SLAMF7	-2.79	4.27	4.60629e-09	2.60962e-08	4	Yes	4.758	0.242	0.952	integrated,knowledge,predictions,textmining	4
B2M	-2.1	9.97	3.87515e-11	3.11197e-10	4	Yes	4.757	0.243	0.951	experiments,integrated,knowledge,textmining	4
EPHA4	-2.03	3.3	1.50525e-11	1.29963e-10	4	Yes	4.756	0.064	0.987	integrated,knowledge,predictions,textmining	4
ADCY6	2.99	4.63	5.64312e-24	2.15777e-22	4	Yes	4.755	0.122	0.975	integrated,knowledge,predictions,textmining	4
EFNB3	5.3	3.89	8.34201e-40	1.13244e-37	4	Yes	4.754	0.246	0.951	integrated,knowledge,predictions,textmining	4
EMB	-2.77	5.15	2.90393e-15	4.65481e-14	4	Yes	4.753	0.059	0.988	integrated,knowledge,predictions,textmining	4
BTN3A3	-2.15	3.84	2.0119e-09	1.20936e-08	4	Yes	4.753	0.097	0.98	experiments,integrated,knowledge,predictions,textmining	5
PIK3CG	-3.37	4.15	6.01932e-15	9.16203e-14	4	Yes	4.752	0.248	0.95	integrated,knowledge,textmining	3
CR2	-2.29	2.02	1.72396e-11	1.47104e-10	4	Yes	4.752	0.248	0.95	integrated,knowledge,predictions,textmining	4
ADGRL2	3.54	3	8.34864e-24	3.14148e-22	4	Yes	4.749	0.037	0.992	integrated,knowledge,predictions,textmining	4
GYPA	-3.62	2.29	2.05038e-19	5.40142e-18	4	Yes	4.749	0.146	0.97	integrated,knowledge,predictions,textmining	4
LINGO1	3.84	2.89	5.29692e-17	1.07653e-15	4	Yes	4.749	0.041	0.991	integrated,knowledge,predictions,textmining	4
KCNB2	2.85	2.11	5.97972e-19	1.50806e-17	4	Yes	4.748	0.016	0.997	integrated,knowledge,predictions,textmining	4
PRF1	-3.8	4.17	3.70718e-15	5.83667e-14	4	Yes	4.748	0.252	0.95	integrated,knowledge,predictions,textmining	4
FLNC	3.83	3.26	2.01598e-22	6.89958e-21	4	Yes	4.746	0.254	0.949	experiments,integrated,knowledge,predictions,textmining	5
ADCYAP1R1	6.02	4.47	3.15388e-46	1.02853e-43	4	Yes	4.744	0.044	0.991	integrated,knowledge,predictions,textmining	4
ATP1B1	3.6	5.91	1.55185e-30	9.6767e-29	4	Yes	4.743	0.041	0.991	integrated,knowledge,predictions,textmining	4
SLC8A2	2.67	2.38	2.77012e-12	2.7337e-11	4	Yes	4.743	0.029	0.994	integrated,knowledge,predictions,textmining	4
MDGA1	2.1	4.37	2.04492e-05	6.58627e-05	4	Yes	4.741	0.078	0.984	experiments,integrated,knowledge,predictions,textmining	5
ADAM8	-2.43	6.05	9.44838e-11	7.12383e-10	4	Yes	4.74	0.26	0.948	integrated,knowledge,predictions,textmining	4
CD96	-3.18	3.79	1.8364e-13	2.19471e-12	4	Yes	4.739	0.261	0.948	integrated,knowledge,predictions,textmining	4
CSF2RB	-3.1	5.02	2.32801e-12	2.33393e-11	4	Yes	4.738	0.262	0.948	integrated,knowledge,predictions,textmining	4
JAML	-2.72	4.66	5.09737e-08	2.44708e-07	4	Yes	4.738	0.262	0.948	integrated,knowledge,predictions,textmining	4
MCOLN2	-3.02	3.04	1.08231e-14	1.57071e-13	4	Yes	4.737	0.167	0.966	integrated,knowledge,predictions,textmining	4
ITPR2	-2.27	5.06	3.91812e-14	5.20192e-13	4	Yes	4.737	0.069	0.986	integrated,knowledge,predictions,textmining	4
PRRT2	5.09	4.88	1.48144e-40	2.21218e-38	4	Yes	4.736	0.038	0.992	integrated,knowledge,predictions,textmining	4
PLXNA2	2.89	5.02	1.69877e-18	4.07763e-17	4	Yes	4.735	0.069	0.986	integrated,knowledge,predictions,textmining	4
FN1	2.77	5.33	1.4098e-09	8.69921e-09	4	Yes	4.733	0.267	0.947	integrated,knowledge,textmining	3
CSF3R	-2.83	6.16	4.16124e-07	1.73852e-06	4	Yes	4.733	0.095	0.98	integrated,knowledge,predictions,textmining	4
IL27RA	-2.2	3.96	7.4835e-11	5.72296e-10	4	Yes	4.732	0.268	0.946	integrated,knowledge,predictions,textmining	4
GPR65	-2.58	2.74	6.51226e-14	8.36423e-13	4	Yes	4.73	0.049	0.99	integrated,knowledge,predictions,textmining	4
ST14	-2.58	4.02	1.09724e-13	1.36062e-12	4	Yes	4.728	0.082	0.983	integrated,knowledge,predictions,textmining	4
GABRG2	2.25	1.73	3.20112e-09	1.86073e-08	4	Yes	4.728	0.053	0.989	integrated,knowledge,predictions,textmining	4
AKAP12	3.7	6.98	5.36506e-21	1.65814e-19	4	Yes	4.726	0.179	0.964	experiments,integrated,knowledge,textmining	4
SLC14A1	-2.37	1.74	4.99685e-16	8.97694e-15	4	Yes	4.724	0.042	0.991	integrated,knowledge,predictions,textmining	4
ATP8A2	2.95	2.91	3.22864e-13	3.72369e-12	4	Yes	4.722	0.278	0.944	integrated,knowledge,predictions,textmining	4
CHRNA5	2.98	2.63	1.10911e-25	4.84865e-24	4	Yes	4.72	0.064	0.987	integrated,knowledge,predictions,textmining	4
DSCAM	3.02	2.29	7.40687e-14	9.41522e-13	4	Yes	4.72	0.148	0.97	integrated,knowledge,predictions,textmining	4
PCDHB6	2.72	1.98	1.47304e-15	2.47442e-14	4	Yes	4.719	0.281	0.944	experiments,integrated,knowledge,predictions,textmining	5
VANGL2	4.37	5.09	2.52077e-37	2.82685e-35	4	Yes	4.718	0.08	0.983	integrated,knowledge,predictions,textmining	4
ADGRL1	2.72	6.58	5.35552e-31	3.50916e-29	4	Yes	4.718	0.065	0.986	integrated,knowledge,predictions,textmining	4
ACVR2B	2.95	5.57	1.789e-25	7.69054e-24	4	Yes	4.718	0.282	0.944	integrated,knowledge,predictions,textmining	4
PTPRF	5.15	5.54	7.90211e-40	1.07788e-37	4	Yes	4.717	0.283	0.943	integrated,knowledge,predictions,textmining	4
SLC22A16	-2.4	1.61	3.68433e-17	7.66924e-16	4	Yes	4.717	0.283	0.943	integrated,knowledge,predictions,textmining	4
CD84	-2.69	4.61	1.13422e-11	1.00062e-10	4	Yes	4.717	0.072	0.985	integrated,knowledge,predictions,textmining	4
SLC7A14	4.94	3.8	7.6719e-45	2.09295e-42	4	Yes	4.716	0.013	0.997	integrated,knowledge,predictions,textmining	4
LAPTM5	-3.18	8.3	2.44654e-11	2.03141e-10	4	Yes	4.716	0.049	0.99	integrated,knowledge,predictions,textmining	4
GPR85	3.17	2.49	3.27112e-22	1.09832e-20	4	Yes	4.715	0.285	0.943	integrated,knowledge,predictions,textmining	4
BTN2A2	-2.07	3.66	2.92201e-14	3.95343e-13	4	Yes	4.715	0.138	0.972	integrated,knowledge,predictions,textmining	4
IL12RB1	-2.24	2.9	1.53256e-12	1.58404e-11	4	Yes	4.712	0.288	0.942	integrated,knowledge,predictions,textmining	4
CLEC4C	-2	1.26	1.0348e-13	1.28712e-12	4	Yes	4.711	0.102	0.979	integrated,knowledge,predictions,textmining	4
SLC7A2	2.22	1.91	1.11562e-08	5.95751e-08	4	Yes	4.711	0.062	0.987	integrated,knowledge,predictions,textmining	4
GRID1	3.23	2.4	2.54703e-23	9.31242e-22	4	Yes	4.71	0.047	0.99	integrated,knowledge,predictions,textmining	4
BMPR1B	4.37	3.48	5.60128e-20	1.55347e-18	4	Yes	4.71	0.163	0.967	integrated,knowledge,predictions,textmining	4
CDON	3.64	3.27	3.24597e-37	3.50169e-35	4	Yes	4.709	0.058	0.988	integrated,knowledge,predictions,textmining	4
FNDC5	3.23	3.59	2.98352e-20	8.60296e-19	4	Yes	4.709	0.124	0.974	integrated,knowledge,predictions,textmining	4
LCP1	-3.38	7.51	3.04343e-10	2.09685e-09	4	Yes	4.709	0.291	0.942	experiments,integrated,knowledge,textmining	4
P2RX3	4.18	2.98	1.23535e-17	2.72335e-16	4	Yes	4.705	0.117	0.976	integrated,knowledge,predictions,textmining	4
LAX1	-2.65	2.6	1.47038e-14	2.08797e-13	4	Yes	4.703	0.177	0.964	experiments,integrated,knowledge,predictions,textmining	5
SLC8B1	-2.03	4.8	2.7095e-09	1.59357e-08	4	Yes	4.702	0.298	0.94	integrated,knowledge,predictions,textmining	4
SLC2A14	-2.11	1.82	7.77532e-15	1.1568e-13	4	Yes	4.7	0.076	0.984	integrated,knowledge,predictions,textmining	4
IL17RA	-2.3	5.9	1.01091e-09	6.40639e-09	4	Yes	4.7	0.186	0.962	integrated,knowledge,predictions,textmining	4
TH	6.28	4.9	3.69472e-22	1.2318e-20	4	Yes	4.698	0.302	0.94	integrated,knowledge,textmining	3
LAIR1	-2.49	4.77	9.66833e-10	6.14907e-09	4	Yes	4.698	0.1	0.979	integrated,knowledge,predictions,textmining	4
TNFSF8	-2.45	3.03	3.99676e-09	2.28575e-08	4	Yes	4.698	0.302	0.94	integrated,knowledge,predictions,textmining	4
APOE	2.2	6.04	8.61365e-10	5.53286e-09	4	Yes	4.697	0.303	0.939	integrated,knowledge,textmining	3
KCNH4	3.26	3.7	1.72934e-25	7.44537e-24	4	Yes	4.695	0.043	0.991	integrated,knowledge,predictions,textmining	4
TMBIM1	-2.26	5.32	5.97439e-11	4.64271e-10	4	Yes	4.695	0.305	0.939	integrated,knowledge,predictions,textmining	4
EPHA7	2.74	2.07	1.00749e-16	1.96053e-15	4	Yes	4.693	0.096	0.98	integrated,knowledge,predictions,textmining	4
ICOS	-2.4	2.68	7.02567e-10	4.57091e-09	4	Yes	4.692	0.172	0.965	integrated,knowledge,predictions,textmining	4
TGFBR3	-2.68	3.59	1.3872e-14	1.98075e-13	4	Yes	4.691	0.181	0.963	integrated,knowledge,predictions,textmining	4
GPR176	2.59	3.1	9.33438e-17	1.82897e-15	4	Yes	4.69	0.031	0.993	integrated,knowledge,predictions,textmining	4
ADGRG5	-2.71	2.92	4.71733e-16	8.50317e-15	4	Yes	4.689	0.027	0.994	integrated,knowledge,predictions,textmining	4
AFDN	2.77	6.14	5.13317e-36	4.82246e-34	4	Yes	4.687	0.207	0.958	experiments,integrated,knowledge,textmining	4
GABRA3	2.68	1.97	1.0036e-11	8.93447e-11	4	Yes	4.686	0.084	0.982	integrated,knowledge,predictions,textmining	4
LTB	-2.74	4.58	7.21625e-09	3.96705e-08	4	Yes	4.686	0.133	0.972	integrated,knowledge,predictions,textmining	4
LHFPL4	3.87	2.88	2.64147e-39	3.45363e-37	4	Yes	4.685	0.031	0.993	integrated,knowledge,predictions,textmining	4
CADM3	4.71	3.33	7.21366e-29	3.99738e-27	4	Yes	4.685	0.071	0.985	integrated,knowledge,predictions,textmining	4
CNIH2	2.92	4.29	1.34174e-28	7.29271e-27	4	Yes	4.685	0.051	0.989	integrated,knowledge,predictions,textmining	4
MICB	-2.49	2.67	7.64442e-18	1.72681e-16	4	Yes	4.685	0.14	0.971	integrated,knowledge,predictions,textmining	4
GPR22	2.38	2.35	5.30738e-09	2.97826e-08	4	Yes	4.684	0.026	0.994	integrated,knowledge,predictions,textmining	4
TUSC3	5.61	4.16	2.44305e-50	2.23594e-47	4	Yes	4.682	0.083	0.983	integrated,knowledge,predictions,textmining	4
FLRT2	2.26	2.02	1.94704e-08	9.96958e-08	4	Yes	4.681	0.319	0.936	integrated,knowledge,predictions,textmining	4
GSDMD	-2.19	4.74	4.845e-10	3.23365e-09	4	Yes	4.68	0.232	0.953	integrated,knowledge,predictions,textmining	4
HLA-DRB5	-2.41	5.3	2.58005e-09	1.52217e-08	4	Yes	4.677	0.323	0.935	integrated,knowledge,predictions,textmining	4
ADGRB3	4.43	3.51	1.6046e-36	1.59181e-34	4	Yes	4.676	0.086	0.982	integrated,knowledge,predictions,textmining	4
ADGRB2	5.23	4.95	2.18872e-43	4.59987e-41	4	Yes	4.675	0.179	0.963	integrated,knowledge,predictions,textmining	4
RTN2	3.26	4.1	3.20968e-35	2.84578e-33	4	Yes	4.675	0.325	0.935	integrated,knowledge,predictions,textmining	4
SLITRK1	2.49	1.91	3.64121e-10	2.4798e-09	4	Yes	4.675	0.09	0.981	integrated,knowledge,predictions,textmining	4
CNTNAP4	3.23	2.51	6.57742e-13	7.23593e-12	4	Yes	4.673	0.062	0.987	integrated,knowledge,predictions,textmining	4
NBEA	4.02	5.4	2.05261e-32	1.50872e-30	4	Yes	4.672	0.082	0.983	integrated,knowledge,predictions,textmining	4
PLPP4	2.23	2.65	1.12092e-10	8.34499e-10	4	Yes	4.669	0.174	0.964	integrated,knowledge,predictions,textmining	4
PTPRN2	5	5.02	8.78355e-35	7.621e-33	4	Yes	4.667	0.2	0.959	experiments,integrated,knowledge,predictions,textmining	5
AKT3	2.3	5.7	1.58415e-20	4.68671e-19	4	Yes	4.664	0.242	0.951	experiments,integrated,knowledge,textmining	4
SLITRK5	2.53	2.53	3.76876e-17	7.83349e-16	4	Yes	4.663	0.178	0.963	integrated,knowledge,predictions,textmining	4
FLRT1	2.99	2.78	1.05661e-19	2.85506e-18	4	Yes	4.662	0.338	0.932	integrated,knowledge,predictions,textmining	4
DISP2	2.98	3.46	1.02355e-24	4.11918e-23	4	Yes	4.66	0.046	0.99	integrated,knowledge,predictions,textmining	4
CASP4	-2.41	4.61	5.16003e-11	4.05654e-10	4	Yes	4.659	0.341	0.932	experiments,integrated,knowledge,textmining	4
UNC5B	3.62	4.21	1.69126e-25	7.29249e-24	4	Yes	4.657	0.13	0.973	integrated,knowledge,predictions,textmining	4
DPYSL2	2.85	7.96	2.79534e-23	1.01679e-21	4	Yes	4.657	0.253	0.948	experiments,integrated,knowledge,textmining	4
MAP2	6.23	5.71	4.58026e-47	1.85644e-44	4	Yes	4.656	0.244	0.95	integrated,knowledge,textmining	3
PLEK	-2.93	6.21	1.27146e-08	6.72395e-08	4	Yes	4.653	0.212	0.956	integrated,knowledge,textmining	3
LRFN3	2.64	3.08	1.40478e-25	6.07569e-24	4	Yes	4.651	0.053	0.989	integrated,knowledge,predictions,textmining	4
PDE4D	-2.1	5.86	7.25766e-09	3.9875e-08	4	Yes	4.651	0.219	0.955	experiments,integrated,knowledge,predictions,textmining	5
NFAM1	-2.05	4.58	3.21361e-06	1.16908e-05	4	Yes	4.65	0.069	0.985	integrated,knowledge,predictions,textmining	4
NCS1	3.49	6.14	5.61147e-25	2.3007e-23	4	Yes	4.648	0.352	0.93	experiments,integrated,knowledge,textmining	4
MMP24	2.72	4.65	2.47225e-31	1.66215e-29	4	Yes	4.643	0.211	0.957	integrated,knowledge,predictions,textmining	4
FNDC4	3.26	2.5	1.84505e-29	1.0727e-27	4	Yes	4.638	0.087	0.982	integrated,knowledge,predictions,textmining	4
DDR2	2.55	3.56	2.65609e-11	2.18875e-10	4	Yes	4.635	0.181	0.962	integrated,knowledge,predictions,textmining	4
PTPRG	3.05	2.86	6.62319e-14	8.49518e-13	4	Yes	4.632	0.135	0.972	integrated,knowledge,predictions,textmining	4
SLC16A6	-2.15	3.45	6.21374e-08	2.9368e-07	4	Yes	4.632	0.115	0.976	integrated,knowledge,predictions,textmining	4
CALD1	3.5	4.24	1.5409e-18	3.72071e-17	4	Yes	4.631	0.369	0.926	experiments,integrated,knowledge,textmining	4
ENAH	5.61	5.66	6.81814e-49	3.94784e-46	4	Yes	4.624	0.376	0.925	experiments,integrated,knowledge,textmining	4
SLC12A5	2.36	2.19	1.48067e-17	3.22406e-16	4	Yes	4.619	0.381	0.924	integrated,knowledge,predictions,textmining	4
NRSN2	3.28	4.57	5.08252e-35	4.4783e-33	4	Yes	4.616	0.185	0.961	integrated,knowledge,predictions,textmining	4
ADAM11	3.51	3.84	7.79197e-29	4.30943e-27	4	Yes	4.616	0.225	0.954	integrated,knowledge,predictions,textmining	4
KIF3A	2.29	5.39	3.66519e-27	1.79601e-25	4	Yes	4.611	0.389	0.922	integrated,knowledge,textmining	3
IL16	-2.97	4.72	1.20103e-12	1.26019e-11	4	Yes	4.611	0.389	0.922	experiments,integrated,knowledge,textmining	4
LYN	-3.13	6.2	1.4058e-10	1.02877e-09	4	Yes	4.611	0.389	0.922	integrated,knowledge,textmining	3
CEMIP2	-2.8	6.19	6.25923e-13	6.91969e-12	4	Yes	4.61	0.239	0.951	integrated,knowledge,predictions,textmining	4
GLI1	-2.33	2.12	2.59912e-15	4.19467e-14	4	Yes	4.605	0.395	0.921	integrated,knowledge,textmining	3
MR1	-2.52	3.88	4.73603e-12	4.48656e-11	4	Yes	4.604	0.396	0.921	integrated,knowledge,predictions,textmining	4
CDH24	3.53	4.88	5.92218e-24	2.25839e-22	4	Yes	4.596	0.404	0.919	integrated,knowledge,predictions,textmining	4
BTK	-3.11	3.98	6.42527e-13	7.08691e-12	4	Yes	4.594	0.406	0.919	integrated,knowledge,textmining	3
EVI2A	-2.3	3.19	1.74185e-11	1.48453e-10	4	Yes	4.593	0.407	0.919	integrated,knowledge,predictions,textmining	4
RELN	2.72	2.67	1.17478e-07	5.31424e-07	4	Yes	4.592	0.304	0.938	integrated,knowledge,textmining	3
UNC5A	2.86	4.58	5.06099e-19	1.28091e-17	4	Yes	4.585	0.178	0.963	integrated,knowledge,predictions,textmining	4
CGN	2.13	2.08	4.99914e-16	8.97694e-15	4	Yes	4.585	0.415	0.917	experiments,integrated,knowledge,textmining	4
MCEMP1	-2.09	2.54	2.22621e-08	1.1291e-07	4	Yes	4.585	0.147	0.969	integrated,knowledge,predictions,textmining	4
PTPRH	3.48	2.85	1.46622e-17	3.19506e-16	4	Yes	4.583	0.281	0.942	integrated,knowledge,predictions,textmining	4
PLAUR	-2.46	6.06	7.52099e-06	2.59089e-05	4	Yes	4.579	0.421	0.916	integrated,knowledge,textmining	3
PIANP	4.81	4.23	7.83901e-42	1.32386e-39	4	Yes	4.577	0.156	0.967	integrated,knowledge,predictions,textmining	4
FCMR	-3.11	4.08	1.93647e-10	1.38601e-09	4	Yes	4.575	0.425	0.915	integrated,knowledge,predictions,textmining	4
SNAP25	5.71	4.54	2.81702e-46	9.40289e-44	4	Yes	4.572	0.428	0.914	integrated,knowledge,textmining	3
WAS	-2.52	5.15	1.05583e-10	7.88526e-10	4	Yes	4.572	0.428	0.914	integrated,knowledge,textmining	3
VNN2	-2.36	3.06	1.47073e-08	7.68747e-08	4	Yes	4.572	0.185	0.961	integrated,knowledge,predictions,textmining	4
FGF13	4.83	3.58	1.30321e-29	7.67107e-28	4	Yes	4.57	0.43	0.914	integrated,knowledge,textmining	3
TUBB3	4.29	3.89	1.01841e-38	1.27287e-36	4	Yes	4.568	0.432	0.914	integrated,knowledge,textmining	3
CTSF	2.47	4.36	1.27246e-16	2.45093e-15	4	Yes	4.568	0.432	0.914	experiments,integrated,knowledge,textmining	4
CD74	-2.68	9.64	1.61274e-11	1.38279e-10	4	Yes	4.567	0.356	0.928	integrated,knowledge,predictions,textmining	4
FGD1	2.79	4.36	1.52376e-31	1.03924e-29	4	Yes	4.566	0.29	0.94	experiments,integrated,knowledge,textmining	4
VAV1	-2.83	4.87	2.42903e-10	1.70958e-09	4	Yes	4.566	0.325	0.934	integrated,knowledge,textmining	3
RELL1	-2.14	3.46	7.78122e-13	8.4521e-12	4	Yes	4.565	0.229	0.952	experiments,integrated,knowledge,predictions,textmining	5
MYO1B	4.21	4.94	8.2038e-39	1.03448e-36	4	Yes	4.564	0.436	0.913	experiments,integrated,knowledge,textmining	4
ADCY5	3.66	3.18	3.56411e-34	2.99174e-32	4	Yes	4.558	0.442	0.912	integrated,knowledge,predictions,textmining	4
ASIC1	3.41	3.61	1.74948e-29	1.01923e-27	4	Yes	4.558	0.224	0.953	integrated,knowledge,predictions,textmining	4
HCLS1	-2.83	6.2	3.34291e-10	2.28873e-09	4	Yes	4.553	0.284	0.941	integrated,knowledge,textmining	3
CSPG5	2.37	2.27	9.74035e-17	1.90064e-15	4	Yes	4.55	0.45	0.91	integrated,knowledge,predictions,textmining	4
EPB41L5	2.07	4.29	2.72769e-19	7.11307e-18	4	Yes	4.548	0.29	0.94	experiments,integrated,knowledge,textmining	4
NLGN2	4.03	5.52	5.04359e-38	5.98731e-36	4	Yes	4.544	0.338	0.931	integrated,knowledge,predictions,textmining	4
CD109	-2.47	3.32	3.00492e-09	1.7516e-08	4	Yes	4.544	0.244	0.949	integrated,knowledge,predictions,textmining	4
BLVRB	-2.81	4.68	3.32741e-15	5.28585e-14	4	Yes	4.54	0.46	0.908	experiments,integrated,knowledge,textmining	4
DLG3	2.17	4.91	5.23253e-23	1.87921e-21	4	Yes	4.536	0.319	0.934	integrated,knowledge,predictions,textmining	4
PTPRN	5.12	5.37	3.66933e-34	3.06195e-32	4	Yes	4.532	0.468	0.906	integrated,knowledge,predictions,textmining	4
ZDHHC22	2.77	2	1.03239e-13	1.2847e-12	4	Yes	4.532	0.468	0.906	integrated,knowledge,predictions,textmining	4
JAK3	-2.34	5.89	2.65524e-10	1.85367e-09	4	Yes	4.53	0.324	0.933	integrated,knowledge,textmining	3
SLC30A3	3.02	2.53	1.67866e-08	8.69581e-08	4	Yes	4.529	0.471	0.906	integrated,knowledge,predictions,textmining	4
IL1RN	-2.11	4.08	0.000249674	0.000675028	4	Yes	4.524	0.476	0.905	integrated,knowledge,textmining	3
PARP14	-3.08	6.68	6.32659e-11	4.89896e-10	4	Yes	4.521	0.479	0.904	experiments,integrated,knowledge,textmining	4
NIBAN1	-2.79	4.62	1.17784e-12	1.23769e-11	4	Yes	4.52	0.48	0.904	experiments,integrated,knowledge,textmining	4
GPC6	2.04	1.75	9.87238e-13	1.053e-11	4	Yes	4.515	0.333	0.931	integrated,knowledge,predictions,textmining	4
TES	-2.34	5.04	1.10164e-09	6.94573e-09	4	Yes	4.505	0.495	0.901	experiments,integrated,knowledge,textmining	4
UNC5D	2.05	1.6	4.04731e-09	2.31233e-08	4	Yes	4.501	0.254	0.947	integrated,knowledge,predictions,textmining	4
DLG2	3.24	3.28	4.79425e-20	1.34542e-18	4	Yes	4.499	0.3	0.937	integrated,knowledge,textmining	3
KRT19	3.77	2.76	1.20769e-09	7.5456e-09	4	Yes	4.499	0.501	0.9	integrated,knowledge,textmining	3
BLNK	-3.07	2.79	8.81262e-18	1.96875e-16	4	Yes	4.493	0.507	0.899	integrated,knowledge,textmining	3
FHL1	2.94	5.77	4.23323e-34	3.50161e-32	4	Yes	4.492	0.508	0.898	experiments,integrated,knowledge,textmining	4
PLSCR1	-2.2	4.82	5.03417e-10	3.35202e-09	4	Yes	4.491	0.509	0.898	integrated,knowledge,predictions,textmining	4
ZEB2	-2.4	7.06	9.34314e-12	8.37282e-11	4	Yes	4.487	0.413	0.916	integrated,knowledge,textmining	3
MAP1B	7.35	7.85	6.21617e-53	1.76365e-49	4	Yes	4.484	0.489	0.902	integrated,knowledge,textmining	3
ELAVL4	6.57	5.15	1.23033e-49	8.11788e-47	4	Yes	4.484	0.316	0.934	integrated,knowledge,textmining	3
ENO2	4.15	6.72	2.61853e-37	2.91345e-35	4	Yes	4.483	0.396	0.919	integrated,knowledge,textmining	3
DGKB	2.44	1.87	2.7558e-09	1.61946e-08	4	Yes	4.483	0.278	0.942	integrated,knowledge,predictions,textmining	4
LY75	-2.13	2.5	5.65459e-14	7.30233e-13	4	Yes	4.482	0.073	0.984	integrated,knowledge,textmining	3
TREM1	-2.94	4.07	8.25236e-08	3.8245e-07	4	Yes	4.482	0.348	0.928	integrated,knowledge,predictions,textmining	4
RGS4	5.66	4.56	8.05875e-30	4.80342e-28	4	Yes	4.481	0.335	0.93	integrated,knowledge,textmining	3
S100A10	-2.54	5.12	6.17541e-10	4.05482e-09	4	Yes	4.481	0.519	0.896	integrated,knowledge,textmining	3
MEFV	-2.31	3.18	3.36709e-07	1.42435e-06	4	Yes	4.48	0.52	0.896	integrated,knowledge,textmining	3
SHROOM2	2.94	2.44	1.07643e-20	3.2421e-19	4	Yes	4.477	0.343	0.929	experiments,integrated,knowledge,textmining	4
ENPP2	2.61	4.71	4.24824e-10	2.86161e-09	4	Yes	4.474	0.526	0.895	integrated,knowledge,textmining	3
RIMS1	3.18	2.56	1.38676e-28	7.50863e-27	4	Yes	4.462	0.325	0.932	integrated,knowledge,textmining	3
FGR	-3.36	5.78	1.33426e-08	7.02851e-08	4	Yes	4.462	0.353	0.927	integrated,knowledge,textmining	3
RGS7	3.35	2.73	6.37953e-25	2.60057e-23	4	Yes	4.46	0.54	0.892	integrated,knowledge,textmining	3
EPB41L4B	3.77	3.08	5.68315e-32	4.021e-30	4	Yes	4.459	0.541	0.892	experiments,integrated,knowledge,textmining	4
CDC42EP4	3.12	6.13	4.17318e-25	1.73102e-23	4	Yes	4.458	0.542	0.892	experiments,integrated,knowledge,textmining	4
GRAP2	-2.59	3.65	8.97507e-09	4.8642e-08	4	Yes	4.456	0.544	0.891	integrated,knowledge,textmining	3
DPYSL3	6.21	6.51	1.26596e-40	1.91052e-38	4	Yes	4.455	0.394	0.919	integrated,knowledge,textmining	3
PARD3	3.9	3.93	6.98457e-40	9.66665e-38	4	Yes	4.454	0.546	0.891	integrated,knowledge,textmining	3
LNPEP	-2.23	5.83	6.54724e-16	1.15378e-14	4	Yes	4.453	0.547	0.891	integrated,knowledge,predictions,textmining	4
WNT3	2.53	2.54	7.3644e-27	3.5595e-25	4	Yes	4.451	0.372	0.923	integrated,knowledge,textmining	3
SNTB1	-2.55	3.85	1.73937e-13	2.08759e-12	4	Yes	4.451	0.549	0.89	integrated,knowledge,predictions,textmining	4
XKR7	4.95	4.02	1.55209e-44	4.07739e-42	4	Yes	4.45	0.213	0.954	integrated,knowledge,predictions	3
VAV3	-2.72	4.11	6.62563e-17	1.32196e-15	4	Yes	4.447	0.351	0.927	integrated,knowledge,textmining	3
SMAD3	-2.41	5.75	1.50459e-11	1.29949e-10	4	Yes	4.445	0.555	0.889	integrated,knowledge,textmining	3
APBB1IP	-2.92	4.63	3.19894e-11	2.60805e-10	4	Yes	4.445	0.332	0.931	integrated,knowledge,textmining	3
TXK	-2.45	2.93	5.95616e-10	3.91902e-09	4	Yes	4.445	0.555	0.889	integrated,knowledge,textmining	3
GFRA2	4.66	4.14	6.27083e-23	2.24076e-21	4	Yes	4.444	0.433	0.911	integrated,knowledge,predictions,textmining	4
ARHGEF6	-2.71	4.75	3.83866e-12	3.70192e-11	4	Yes	4.443	0.417	0.914	integrated,knowledge,textmining	3
CNGB1	5.34	4.07	2.29345e-31	1.54928e-29	4	Yes	4.442	0.558	0.888	integrated,knowledge,textmining	3
TENM3	5.43	4.24	1.27121e-26	6.01112e-25	4	Yes	4.441	0.395	0.918	integrated,knowledge,predictions,textmining	4
TMEM240	2.27	1.77	3.37381e-20	9.65911e-19	4	Yes	4.441	0.259	0.945	integrated,knowledge,predictions,textmining	4
RGS5	6.02	5.77	1.07272e-13	1.33313e-12	4	Yes	4.439	0.421	0.913	integrated,knowledge,textmining	3
RGS17	2.71	2.65	1.33724e-24	5.35121e-23	4	Yes	4.437	0.358	0.925	integrated,knowledge,textmining	3
PTPN6	-2.41	6.18	4.03465e-10	2.7307e-09	4	Yes	4.436	0.564	0.887	integrated,knowledge,textmining	3
LRRTM2	3.53	3.83	5.44612e-32	3.87262e-30	4	Yes	4.433	0.319	0.933	integrated,knowledge,predictions,textmining	4
TUBA4A	-2.48	4.37	5.06546e-10	3.36811e-09	4	Yes	4.429	0.571	0.886	integrated,knowledge,textmining	3
PRAME	6.36	4.85	2.74193e-26	1.2588e-24	4	Yes	4.425	0.575	0.885	integrated,knowledge,predictions,textmining	4
CDK5R1	2.91	6.06	1.94308e-26	9.05238e-25	4	Yes	4.422	0.578	0.884	integrated,knowledge,predictions,textmining	4
NPDC1	2.51	5.91	1.75995e-17	3.79721e-16	4	Yes	4.421	0.392	0.919	integrated,knowledge,predictions,textmining	4
GLIPR1	-2.36	4.43	1.23409e-12	1.29345e-11	4	Yes	4.419	0.333	0.93	integrated,knowledge,predictions,textmining	4
BCL3	-2.7	5.2	4.91951e-10	3.27952e-09	4	Yes	4.418	0.582	0.884	integrated,knowledge,textmining	3
CBLN1	3.15	2.27	8.69249e-16	1.50197e-14	4	Yes	4.415	0.371	0.922	integrated,knowledge,textmining	3
NDRG4	5.41	6.17	1.95977e-46	6.7808e-44	4	Yes	4.414	0.45	0.907	integrated,knowledge,predictions,textmining	4
NTNG1	3.33	2.95	2.29923e-16	4.30586e-15	4	Yes	4.413	0.356	0.925	integrated,knowledge,predictions,textmining	4
RASGRP2	-2.13	6.76	1.91122e-11	1.61192e-10	4	Yes	4.413	0.587	0.883	integrated,knowledge,textmining	3
PRSS12	3.04	2.74	1.4642e-08	7.65757e-08	4	Yes	4.413	0.587	0.883	integrated,knowledge,predictions,textmining	4
SCN7A	2.93	2.32	1.11644e-13	1.38382e-12	4	Yes	4.412	0.338	0.929	integrated,knowledge,predictions,textmining	4
GNB3	3.27	3.29	3.81852e-29	2.16678e-27	4	Yes	4.411	0.367	0.923	integrated,knowledge,textmining	3
PODXL2	4.46	5.81	8.48505e-40	1.14637e-37	4	Yes	4.408	0.412	0.915	integrated,knowledge,predictions,textmining	4
SYTL4	3.99	5.29	5.66377e-31	3.69408e-29	4	Yes	4.405	0.595	0.881	integrated,knowledge,textmining	3
UBE2QL1	2.65	2.27	2.13322e-16	4.00555e-15	4	Yes	4.404	0.596	0.881	experiments,integrated,knowledge,textmining	4
PDZD7	2.21	2.56	5.89074e-13	6.53626e-12	4	Yes	4.402	0.598	0.88	integrated,knowledge,textmining	3
SPTA1	-4.92	4.09	2.54635e-19	6.67084e-18	4	Yes	4.401	0.599	0.88	integrated,knowledge,textmining	3
MAPK8IP1	4.41	5.38	5.97506e-38	7.06352e-36	4	Yes	4.398	0.602	0.88	integrated,knowledge,textmining	3
CTNNA2	5.22	4.19	8.78162e-42	1.4656e-39	4	Yes	4.397	0.603	0.879	integrated,knowledge,textmining	3
EPB41L1	5.59	5.69	8.95804e-44	2.04966e-41	4	Yes	4.391	0.609	0.878	integrated,knowledge,textmining	3
MARCKSL1	2.37	7.92	1.41939e-21	4.52992e-20	4	Yes	4.388	0.471	0.903	integrated,knowledge,predictions,textmining	4
NAALAD2	2.01	3.02	1.11815e-11	9.87753e-11	4	Yes	4.388	0.612	0.878	integrated,knowledge,predictions,textmining	4
ALDH1A1	-2.33	3.7	5.22244e-10	3.46194e-09	4	Yes	4.388	0.612	0.878	integrated,knowledge,textmining	3
DNM3	2.84	3.92	9.04234e-21	2.73507e-19	4	Yes	4.386	0.388	0.919	integrated,knowledge,textmining	3
DCLK1	5.79	4.66	5.79066e-45	1.62134e-42	4	Yes	4.385	0.423	0.912	integrated,knowledge,textmining	3
CPE	6.03	4.6	1.57651e-42	2.90446e-40	4	Yes	4.385	0.476	0.902	integrated,knowledge,textmining	3
MPP2	4.99	4.48	1.83072e-42	3.32956e-40	4	Yes	4.382	0.618	0.876	integrated,knowledge,textmining	3
SKAP1	-2.34	2.74	3.6522e-11	2.94543e-10	4	Yes	4.381	0.619	0.876	integrated,knowledge,textmining	3
ETV6	-2.5	5.89	8.64004e-11	6.54742e-10	4	Yes	4.381	0.619	0.876	integrated,knowledge,textmining	3
ELFN1	2.47	2.89	9.42514e-09	5.08868e-08	4	Yes	4.38	0.077	0.983	integrated,knowledge,textmining	3
SHISA9	3.3	2.5	3.23464e-12	3.15588e-11	4	Yes	4.378	0.355	0.925	integrated,knowledge,textmining	3
KIAA1549	4.5	5.13	6.79176e-43	1.32894e-40	4	Yes	4.377	0.47	0.903	integrated,knowledge,predictions,textmining	4
SYT11	3.44	7.33	3.0104e-37	3.27245e-35	4	Yes	4.375	0.391	0.918	integrated,knowledge,textmining	3
SPTBN2	3.33	6.66	1.42544e-31	9.74521e-30	4	Yes	4.374	0.626	0.875	integrated,knowledge,textmining	3
KIF3C	4.78	6.05	2.24396e-47	9.50232e-45	4	Yes	4.372	0.459	0.905	integrated,knowledge,textmining	3
COLEC11	2.01	1.61	1.86254e-15	3.08128e-14	4	Yes	4.372	0.628	0.874	integrated,knowledge,textmining	3
MYO1G	-3.32	6.28	3.79342e-10	2.57604e-09	4	Yes	4.372	0.385	0.919	integrated,knowledge,textmining	3
PSTPIP1	-2.84	4.25	6.34571e-11	4.90975e-10	4	Yes	4.371	0.409	0.914	integrated,knowledge,textmining	3
LAT2	-2.45	4.97	1.78069e-15	2.95284e-14	4	Yes	4.37	0.391	0.918	integrated,knowledge,textmining	3
FARP1	3.56	5.82	2.63611e-35	2.35194e-33	4	Yes	4.368	0.457	0.905	integrated,knowledge,textmining	3
GOLM1	2.64	6.05	8.08531e-32	5.63627e-30	4	Yes	4.367	0.54	0.89	integrated,knowledge,textmining	3
DZIP1	4.68	3.76	1.76524e-38	2.1495e-36	4	Yes	4.366	0.634	0.873	integrated,knowledge,textmining	3
SOX11	7.6	6.39	1.19682e-51	1.78717e-48	4	Yes	4.365	0.635	0.873	integrated,knowledge,textmining	3
PIK3AP1	-3.05	5.55	1.3054e-11	1.13925e-10	4	Yes	4.362	0.392	0.918	integrated,knowledge,predictions,textmining	4
CACNB1	2.58	5.28	5.76552e-29	3.20744e-27	4	Yes	4.36	0.395	0.917	integrated,knowledge,textmining	3
GPC2	3.74	5.65	4.59985e-28	2.39902e-26	4	Yes	4.36	0.477	0.901	integrated,knowledge,textmining	3
DOC2B	4.35	3.46	2.75762e-33	2.15535e-31	4	Yes	4.358	0.013	0.997	integrated,knowledge,textmining	3
CAMSAP2	3.79	5.05	3.37215e-36	3.25424e-34	4	Yes	4.357	0.471	0.902	integrated,knowledge,textmining	3
NCKAP1L	-3.19	5.86	2.70667e-12	2.6748e-11	4	Yes	4.356	0.644	0.871	integrated,knowledge,textmining	3
CAMSAP3	2.78	3.06	6.37259e-09	3.53684e-08	4	Yes	4.356	0.644	0.871	integrated,knowledge,textmining	3
MAPKAPK2	-2.38	6.58	2.16285e-12	2.18224e-11	4	Yes	4.355	0.645	0.871	integrated,knowledge,textmining	3
DOK2	-2.31	4.24	1.66308e-10	1.20431e-09	4	Yes	4.353	0.41	0.914	integrated,knowledge,textmining	3
BIN2	-2.8	4.68	5.34207e-09	2.99536e-08	4	Yes	4.352	0.648	0.87	integrated,knowledge,textmining	3
SDK1	4.53	4.33	9.3302e-30	5.538e-28	4	Yes	4.346	0.461	0.904	integrated,knowledge,predictions,textmining	4
NFIB	4.67	4.25	7.66715e-24	2.89657e-22	4	Yes	4.346	0.654	0.869	integrated,knowledge,textmining	3
ARHGEF25	3.83	3.21	9.37335e-29	5.1639e-27	4	Yes	4.345	0.301	0.935	integrated,knowledge,textmining	3
PLEKHG5	3.01	3.57	1.28511e-17	2.83084e-16	4	Yes	4.345	0.417	0.912	integrated,knowledge,textmining	3
DOCK4	2.71	5.37	3.89865e-16	7.07241e-15	4	Yes	4.343	0.657	0.869	integrated,knowledge,textmining	3
ARHGDIG	3.2	2.65	3.98397e-12	3.83293e-11	4	Yes	4.342	0.658	0.868	integrated,knowledge,textmining	3
NSG1	4.91	5.41	2.92378e-39	3.78784e-37	4	Yes	4.341	0.659	0.868	integrated,knowledge,textmining	3
ERC2	3.33	2.62	4.20383e-30	2.55398e-28	4	Yes	4.34	0.418	0.912	integrated,knowledge,textmining	3
EVI2B	-2.93	4.76	1.32313e-11	1.15365e-10	4	Yes	4.337	0.663	0.867	integrated,knowledge,predictions,textmining	4
MGST1	-2.06	2.08	3.14508e-11	2.56488e-10	4	Yes	4.335	0.665	0.867	integrated,knowledge,textmining	3
RILPL2	-2.43	4.7	6.65018e-10	4.34144e-09	4	Yes	4.335	0.499	0.897	integrated,knowledge,textmining	3
SV2B	2.07	1.81	2.37124e-08	1.19923e-07	4	Yes	4.335	0.431	0.91	integrated,knowledge,textmining	3
EFR3B	3.22	3.23	1.80127e-26	8.44722e-25	4	Yes	4.332	0.39	0.917	integrated,knowledge,textmining	3
STAC	3.79	3.59	4.79613e-29	2.69457e-27	4	Yes	4.33	0.67	0.866	integrated,knowledge,textmining	3
SLC25A4	2.7	4.62	2.59263e-27	1.29049e-25	4	Yes	4.328	0.672	0.866	integrated,knowledge,textmining	3
IGHD	-3.9	4.56	5.67084e-13	6.3269e-12	4	Yes	4.328	0.19	0.958	integrated,knowledge,textmining	3
DLG5	2.52	5.78	1.13705e-25	4.9555e-24	4	Yes	4.323	0.438	0.908	integrated,knowledge,textmining	3
GBP4	-2.39	4.47	4.0294e-11	3.22489e-10	4	Yes	4.323	0.677	0.865	integrated,knowledge,predictions,textmining	4
GNG4	5.65	5.2	3.87232e-39	4.97129e-37	4	Yes	4.321	0.43	0.909	integrated,knowledge,textmining	3
RAB37	-2.47	4	3.41993e-10	2.33921e-09	4	Yes	4.321	0.679	0.864	integrated,knowledge,textmining	3
PDE4C	2.05	2.35	2.46997e-14	3.38214e-13	4	Yes	4.32	0.073	0.983	integrated,knowledge,textmining	3
GFI1B	-2.91	2.4	2.4767e-12	2.47252e-11	4	Yes	4.315	0.685	0.863	integrated,knowledge,textmining	3
OLFM1	4.89	4.37	1.92585e-29	1.11739e-27	4	Yes	4.308	0.527	0.891	integrated,knowledge,textmining	3
DLGAP3	2.57	4.07	2.95073e-26	1.35029e-24	4	Yes	4.308	0.453	0.905	integrated,knowledge,textmining	3
ERRFI1	2.08	3.63	6.03355e-13	6.68687e-12	4	Yes	4.307	0.537	0.889	integrated,knowledge,textmining	3
NRSN1	5.18	3.75	2.99873e-30	1.84156e-28	4	Yes	4.305	0.416	0.912	integrated,knowledge,textmining	3
GNAZ	3.42	4.78	1.42075e-36	1.41935e-34	4	Yes	4.301	0.699	0.86	integrated,knowledge,textmining	3
GNG12	2.1	2.04	1.56256e-11	1.34465e-10	4	Yes	4.301	0.448	0.906	integrated,knowledge,textmining	3
PPP1R16B	-2.59	6.02	1.99206e-14	2.76646e-13	4	Yes	4.298	0.702	0.86	integrated,knowledge,textmining	3
CDC42BPB	2.16	6.32	4.96251e-25	2.04349e-23	4	Yes	4.292	0.708	0.858	integrated,knowledge,textmining	3
PPP2R5A	-2.14	4.79	5.6251e-15	8.60353e-14	4	Yes	4.292	0.708	0.858	integrated,knowledge,textmining	3
GNG7	-2.45	3.91	6.22242e-12	5.76748e-11	4	Yes	4.292	0.463	0.903	integrated,knowledge,textmining	3
MAGI1	5.01	4.28	2.51584e-42	4.48928e-40	4	Yes	4.29	0.71	0.858	integrated,knowledge,textmining	3
DLGAP2	3.58	2.98	3.52384e-27	1.73273e-25	4	Yes	4.29	0.71	0.858	integrated,knowledge,textmining	3
FMN2	4.47	3.4	2.302e-42	4.1337e-40	4	Yes	4.289	0.711	0.858	integrated,knowledge,textmining	3
HS3ST3B1	-2.33	3.09	7.17902e-10	4.66521e-09	4	Yes	4.289	0.45	0.905	integrated,knowledge,predictions,textmining	4
PAK5	3.48	2.61	4.87016e-27	2.36603e-25	4	Yes	4.287	0.713	0.857	integrated,knowledge,textmining	3
SYT6	2.08	1.6	8.75272e-09	4.75368e-08	4	Yes	4.284	0.455	0.904	integrated,knowledge,textmining	3
PSD2	3.65	3.63	2.58521e-32	1.87111e-30	4	Yes	4.279	0.46	0.903	integrated,knowledge,textmining	3
CLEC2B	-2.63	3.79	8.94149e-15	1.31522e-13	4	Yes	4.279	0.473	0.9	integrated,knowledge,textmining	3
GNG3	3.4	3.02	2.499e-28	1.33024e-26	4	Yes	4.277	0.45	0.905	integrated,knowledge,textmining	3
TMEM108	3.27	2.78	4.53338e-26	2.03837e-24	4	Yes	4.276	0.441	0.907	integrated,knowledge,textmining	3
PSD3	3	4.83	1.50451e-26	7.07893e-25	4	Yes	4.275	0.465	0.902	integrated,knowledge,textmining	3
FRS3	2.25	3.88	7.83241e-24	2.95114e-22	4	Yes	4.271	0.729	0.854	integrated,knowledge,textmining	3
CPT1C	5.04	3.94	3.03479e-41	4.81023e-39	4	Yes	4.269	0.731	0.854	integrated,knowledge,textmining	3
PAK3	5.13	4.24	8.54617e-43	1.64947e-40	4	Yes	4.267	0.556	0.885	integrated,knowledge,textmining	3
FXYD6	3.56	4.61	2.66073e-31	1.78043e-29	4	Yes	4.267	0.086	0.98	integrated,knowledge,textmining	3
ENOX1	3.86	3.04	1.00945e-29	5.97912e-28	4	Yes	4.267	0.464	0.902	integrated,knowledge,textmining	3
CBARP	4.01	4.06	1.02469e-35	9.34803e-34	4	Yes	4.266	0.539	0.888	integrated,knowledge,predictions,textmining	4
ARHGAP45	-2.74	7.21	2.14332e-10	1.52064e-09	4	Yes	4.266	0.471	0.901	integrated,knowledge,textmining	3
SPOCK1	5.13	4.78	8.20248e-31	5.22968e-29	4	Yes	4.265	0.735	0.853	integrated,knowledge,textmining	3
NSG2	6.58	5.26	6.01025e-48	2.79546e-45	4	Yes	4.261	0.478	0.899	integrated,knowledge,textmining	3
MAP7D2	3.43	4.38	8.74303e-32	6.05018e-30	4	Yes	4.261	0.541	0.887	integrated,knowledge,textmining	3
LST1	-2.02	4.24	7.31182e-07	2.9409e-06	4	Yes	4.261	0.739	0.852	integrated,knowledge,textmining	3
TSHZ3	2.6	4.13	1.39936e-20	4.15736e-19	4	Yes	4.259	0.741	0.852	integrated,knowledge,textmining	3
PRKAR1B	2.03	5.4	1.63848e-13	1.97985e-12	4	Yes	4.252	0.495	0.896	integrated,knowledge,textmining	3
OSBPL6	2.67	2.86	2.36406e-28	1.26077e-26	4	Yes	4.251	0.749	0.85	integrated,knowledge,textmining	3
RASSF2	-2.48	6.46	2.00648e-12	2.03969e-11	4	Yes	4.248	0.752	0.85	integrated,knowledge,textmining	3
RAB44	-2.29	2.46	1.88182e-09	1.1355e-08	4	Yes	4.248	0.058	0.987	integrated,knowledge,textmining	3
STAC2	2.07	1.76	5.52047e-11	4.3136e-10	4	Yes	4.24	0.567	0.882	integrated,knowledge,textmining	3
ARHGAP15	-2.61	3.68	2.06653e-13	2.44501e-12	4	Yes	4.237	0.587	0.878	integrated,knowledge,textmining	3
FGD3	-2.75	5.25	1.24802e-11	1.09489e-10	4	Yes	4.237	0.586	0.878	integrated,knowledge,textmining	3
PRKAA2	3.42	2.53	1.44652e-30	9.05977e-29	4	Yes	4.231	0.568	0.882	integrated,knowledge,textmining	3
RAB6B	3.98	5.52	9.52665e-33	7.13167e-31	4	Yes	4.229	0.771	0.846	integrated,knowledge,textmining	3
KNDC1	2.28	2.93	1.2907e-09	8.02183e-09	4	Yes	4.229	0.473	0.899	integrated,knowledge,textmining	3
CCDC68	2.02	2.35	2.61491e-06	9.64763e-06	4	Yes	4.223	0.587	0.878	integrated,knowledge,textmining	3
GAPT	-2.65	2.69	4.81828e-12	4.55529e-11	4	Yes	4.215	0.498	0.894	integrated,knowledge,textmining	3
IGHV3-11	-2.64	2.19	2.29953e-13	2.70715e-12	4	Yes	4.208	0.107	0.975	integrated,knowledge,textmining	3
OLFM2	2.42	2.95	3.6191e-07	1.52165e-06	4	Yes	4.199	0.801	0.84	integrated,knowledge,textmining	3
APOBR	-2.72	4.8	1.46706e-09	9.02698e-09	4	Yes	4.196	0.536	0.887	integrated,knowledge,textmining	3
AMER2	4.05	3.06	3.5774e-17	7.45761e-16	4	Yes	4.189	0.509	0.892	integrated,knowledge,textmining	3
RAB9B	2.31	2.33	2.19894e-20	6.43842e-19	4	Yes	4.182	0.818	0.836	integrated,knowledge,textmining	3
TACC2	5.28	4.43	3.15909e-44	7.78268e-42	4	Yes	4.18	0.644	0.867	integrated,knowledge,textmining	3
TRIM36	2.83	3.48	8.94888e-20	2.44367e-18	4	Yes	4.18	0.82	0.836	integrated,knowledge,textmining	3
MTCL1	2.66	5.02	2.46669e-25	1.04455e-23	4	Yes	4.173	0.827	0.835	integrated,knowledge,textmining	3
MLF1	2.8	3.04	1.42254e-20	4.22179e-19	4	Yes	4.168	0.832	0.834	integrated,knowledge,textmining	3
MAST1	5.71	5.16	7.74502e-50	5.6344e-47	4	Yes	4.165	0.631	0.868	integrated,knowledge,textmining	3
PHLDB1	3.79	5.16	2.54724e-28	1.35338e-26	4	Yes	4.165	0.835	0.833	integrated,knowledge,textmining	3
ANKRD13B	4.26	5.15	3.90253e-29	2.21003e-27	4	Yes	4.115	0.885	0.823	integrated,knowledge,textmining	3
MPP7	-2.37	3.08	1.12484e-12	1.18993e-11	4	Yes	4.11	0.685	0.857	integrated,knowledge,textmining	3
FAM184A	3.15	3.29	3.34728e-32	2.41651e-30	4	Yes	4	1	0.8	integrated,knowledge	2
FGD2	-2.52	4.4	1.62835e-08	8.45215e-08	4	Yes	4	0.6	0.87	integrated,knowledge	2
NRROS	-2.77	4.22	1.85691e-14	2.59913e-13	3	Yes	5	0	1	integrated,knowledge,textmining	3
CLEC17A	-2.83	2.62	4.228e-14	5.58458e-13	3	Yes	5	0	1	integrated,knowledge,textmining	3
FCRL3	-3.05	2.91	1.78607e-13	2.13907e-12	3	Yes	5	0	1	integrated,knowledge,textmining	3
FCRL1	-3.5	3.5	2.49082e-10	1.74752e-09	3	Yes	5	0	1	integrated,knowledge,textmining	3
FCRL2	-2.87	2.76	3.39456e-10	2.32268e-09	3	Yes	5	0	1	integrated,knowledge,textmining	3
LILRA5	-2.52	3.5	1.64956e-08	8.55756e-08	3	Yes	5	0	1	integrated,knowledge,textmining	3
LILRB2	-2.67	4.71	9.9552e-08	4.55196e-07	3	Yes	5	0	1	integrated,knowledge,textmining	3
RYR2	4.35	3.74	2.8444e-23	1.03331e-21	3	Yes	4.792	0.208	0.958	experiments,integrated,knowledge,predictions,textmining	5
CD276	5.13	4.63	1.18198e-42	2.20626e-40	3	Yes	4.667	0.245	0.95	integrated,knowledge,predictions,textmining	4
DOCK2	-3.25	5.98	7.54029e-12	6.85683e-11	3	Yes	4.651	0.226	0.954	experiments,integrated,knowledge,predictions,textmining	5
DLL3	2.55	2.42	4.57681e-09	2.59499e-08	3	Yes	4.639	0.361	0.928	integrated,knowledge,predictions,textmining	4
FPR1	-2.43	3.71	8.12163e-07	3.24408e-06	3	Yes	4.598	0.225	0.953	integrated,knowledge,predictions,textmining	4
PIK3CD	-2.42	6.46	1.50062e-11	1.29646e-10	3	Yes	4.591	0.329	0.933	integrated,knowledge,predictions,textmining	4
FLT3	-3.31	2.71	6.27127e-16	1.1079e-14	3	Yes	4.58	0.42	0.916	integrated,knowledge,predictions,textmining	4
KLRB1	-2.9	2.62	4.78841e-20	1.34512e-18	3	Yes	4.576	0.197	0.959	integrated,knowledge,predictions,textmining	4
ICAM3	-2.46	5.2	2.18788e-11	1.83111e-10	3	Yes	4.571	0.429	0.914	integrated,knowledge,predictions,textmining	4
SLC11A1	-3.06	6.12	2.40454e-07	1.0399e-06	3	Yes	4.565	0.262	0.946	integrated,knowledge,predictions,textmining	4
ITPR1	-2.26	5.37	2.08156e-17	4.45385e-16	3	Yes	4.564	0.436	0.913	integrated,knowledge,predictions,textmining	4
TLR10	-2.17	1.9	1.29571e-11	1.13218e-10	3	Yes	4.559	0.441	0.912	integrated,knowledge,predictions,textmining	4
CNR2	-2.55	2.17	1.24349e-16	2.39838e-15	3	Yes	4.535	0.274	0.943	integrated,knowledge,predictions,textmining	4
FZD8	2.14	2.34	1.10009e-18	2.69766e-17	3	Yes	4.531	0.469	0.906	integrated,knowledge,predictions,textmining	4
PCDHB4	3.33	2.36	1.21905e-24	4.88516e-23	3	Yes	4.527	0.473	0.905	experiments,integrated,knowledge,predictions,textmining	5
NCR1	-2.14	1.59	1.06283e-19	2.86912e-18	3	Yes	4.515	0.339	0.93	integrated,knowledge,predictions,textmining	4
ADGRE5	-2.85	6.13	3.73101e-11	3.00386e-10	3	Yes	4.511	0.342	0.93	integrated,knowledge,predictions,textmining	4
NTRK3	3.55	2.81	1.5305e-18	3.69874e-17	3	Yes	4.509	0.491	0.902	integrated,knowledge,predictions,textmining	4
GPR18	-2.45	2.47	9.19249e-17	1.80491e-15	3	Yes	4.504	0.496	0.901	integrated,knowledge,predictions,textmining	4
PTPN5	3.24	2.34	9.0367e-15	1.32844e-13	3	Yes	4.497	0.503	0.899	integrated,knowledge,predictions,textmining	4
TSPAN7	4.93	4.05	1.59287e-40	2.36612e-38	3	Yes	4.496	0.504	0.899	integrated,knowledge,predictions,textmining	4
FCRLA	-2.54	2.27	9.03877e-10	5.77846e-09	3	Yes	4.489	0.511	0.898	integrated,knowledge,predictions,textmining	4
TSPAN18	2.03	4.48	1.33209e-17	2.92524e-16	3	Yes	4.469	0.279	0.941	integrated,knowledge,predictions,textmining	4
PCDH10	3	2.28	2.8736e-17	6.05269e-16	3	Yes	4.467	0.108	0.976	integrated,knowledge,predictions,textmining	4
SEMA4F	2.64	3.98	1.00532e-22	3.51269e-21	3	Yes	4.463	0.338	0.93	integrated,knowledge,predictions,textmining	4
IRAK4	-2.09	4.48	1.82515e-15	3.02472e-14	3	Yes	4.462	0.438	0.911	integrated,knowledge,textmining	3
SIDT1	-2.8	3.77	3.10357e-15	4.94133e-14	3	Yes	4.461	0.104	0.977	integrated,knowledge,predictions,textmining	4
EFNA2	2.53	1.93	1.22081e-15	2.07655e-14	3	Yes	4.454	0.159	0.966	integrated,knowledge,predictions,textmining	4
CD300A	-2.23	3.99	2.60453e-10	1.82099e-09	3	Yes	4.45	0.55	0.89	integrated,knowledge,predictions,textmining	4
KLRF1	-2.56	1.75	3.19657e-20	9.16091e-19	3	Yes	4.444	0.556	0.889	integrated,knowledge,predictions,textmining	4
PCDH17	4.35	3.46	4.684e-27	2.2795e-25	3	Yes	4.442	0.227	0.951	experiments,integrated,knowledge,predictions,textmining	5
CHL1	2.37	2.72	1.27079e-08	6.72309e-08	3	Yes	4.44	0.316	0.934	integrated,knowledge,predictions,textmining	4
GPR12	2.26	1.91	2.12477e-10	1.50899e-09	3	Yes	4.439	0.058	0.987	integrated,knowledge,predictions,textmining	4
SLC6A15	4.71	3.5	8.65254e-32	6.01691e-30	3	Yes	4.437	0.563	0.887	integrated,knowledge,predictions,textmining	4
TSPAN6	3.17	3.02	2.19555e-32	1.60547e-30	3	Yes	4.434	0.566	0.887	integrated,knowledge,predictions,textmining	4
PCDH1	4.22	4.52	9.96349e-31	6.30991e-29	3	Yes	4.433	0.334	0.93	integrated,knowledge,predictions,textmining	4
KCNJ9	3	3.18	1.76714e-19	4.677e-18	3	Yes	4.432	0.083	0.982	integrated,knowledge,predictions,textmining	4
DCHS1	3.77	6.37	7.15919e-38	8.39341e-36	3	Yes	4.43	0.57	0.886	integrated,knowledge,predictions,textmining	4
PRIMA1	2.7	1.99	1.62557e-20	4.80423e-19	3	Yes	4.428	0.096	0.979	integrated,knowledge,predictions,textmining	4
NRP2	4.49	5.82	2.97069e-30	1.83227e-28	3	Yes	4.424	0.382	0.921	integrated,knowledge,predictions,textmining	4
BTLA	-2.55	2.16	4.82374e-15	7.46233e-14	3	Yes	4.414	0.236	0.949	integrated,knowledge,predictions,textmining	4
PLXNA1	2.88	6.92	5.52823e-26	2.46228e-24	3	Yes	4.413	0.456	0.906	integrated,knowledge,predictions,textmining	4
MS4A3	-2.41	1.9	2.44003e-10	1.7157e-09	3	Yes	4.411	0.339	0.929	integrated,knowledge,predictions,textmining	4
OSCAR	-2.11	3.31	6.59783e-08	3.10849e-07	3	Yes	4.411	0.395	0.918	integrated,knowledge,predictions,textmining	4
GFRA1	2.25	2.09	1.16669e-09	7.30711e-09	3	Yes	4.41	0.464	0.905	integrated,knowledge,predictions,textmining	4
LRRC4C	2.82	2.21	1.31887e-14	1.88984e-13	3	Yes	4.402	0.598	0.88	integrated,knowledge,predictions,textmining	4
SEZ6L2	6.24	4.96	5.5438e-50	4.25104e-47	3	Yes	4.401	0.082	0.982	integrated,knowledge,predictions,textmining	4
LRP10	-2.14	5.74	6.01367e-12	5.5886e-11	3	Yes	4.4	0.345	0.927	integrated,knowledge,predictions,textmining	4
CD300C	-2.27	2.61	1.10912e-09	6.98199e-09	3	Yes	4.395	0.255	0.945	integrated,knowledge,predictions,textmining	4
NPR3	-2.23	1.68	1.30606e-17	2.87475e-16	3	Yes	4.384	0.424	0.912	integrated,knowledge,predictions,textmining	4
IGSF9	3.45	3.61	3.50597e-20	9.99713e-19	3	Yes	4.379	0.149	0.967	integrated,knowledge,predictions,textmining	4
POPDC3	2.22	1.54	5.27257e-13	5.91278e-12	3	Yes	4.379	0.621	0.876	integrated,knowledge,predictions,textmining	4
GPR27	2.11	3.99	3.2948e-10	2.25852e-09	3	Yes	4.377	0.077	0.983	integrated,knowledge,predictions,textmining	4
SEZ6	2.59	4.06	4.84293e-15	7.48386e-14	3	Yes	4.373	0.096	0.979	integrated,knowledge,predictions,textmining	4
CD300LB	-2.35	2.99	2.23082e-09	1.32912e-08	3	Yes	4.369	0.114	0.975	integrated,knowledge,predictions,textmining	4
TSPAN11	3.7	3.16	7.31354e-27	3.54095e-25	3	Yes	4.367	0.041	0.991	integrated,knowledge,predictions,textmining	4
CASP1	-2.3	4.28	1.97386e-08	1.00905e-07	3	Yes	4.365	0.635	0.873	integrated,knowledge,textmining	3
CD163L1	2.19	2.43	9.17275e-12	8.23835e-11	3	Yes	4.364	0.116	0.974	integrated,knowledge,predictions,textmining	4
STXBP5L	3.27	2.93	7.14096e-30	4.28337e-28	3	Yes	4.362	0.1	0.978	integrated,knowledge,predictions,textmining	4
TNFRSF19	2.84	3.07	6.99247e-21	2.13323e-19	3	Yes	4.362	0.638	0.872	integrated,knowledge,predictions,textmining	4
FAIM2	6.05	4.54	5.77538e-45	1.62134e-42	3	Yes	4.359	0.641	0.872	integrated,knowledge,predictions,textmining	4
CLSTN2	5.38	4.4	9.87931e-33	7.37621e-31	3	Yes	4.357	0.179	0.961	integrated,knowledge,predictions,textmining	4
GPR173	4.55	4.72	8.00729e-36	7.42427e-34	3	Yes	4.343	0.128	0.971	integrated,knowledge,predictions,textmining	4
PCDHB2	2.17	1.58	7.34899e-15	1.0974e-13	3	Yes	4.342	0.658	0.868	integrated,knowledge,predictions,textmining	4
SLC10A4	3.33	4.14	7.24116e-22	2.36962e-20	3	Yes	4.339	0.1	0.977	integrated,knowledge,predictions,textmining	4
PCDHB7	2.05	1.49	6.17011e-19	1.55194e-17	3	Yes	4.337	0.096	0.978	integrated,knowledge,predictions,textmining	4
ADGRA1	2.83	2.04	4.24388e-14	5.60295e-13	3	Yes	4.337	0.383	0.919	integrated,knowledge,predictions,textmining	4
LRP3	3.33	5.11	1.90444e-22	6.54941e-21	3	Yes	4.333	0.396	0.916	integrated,knowledge,predictions,textmining	4
FRAS1	2.27	2.22	1.36794e-10	1.0031e-09	3	Yes	4.326	0.354	0.924	integrated,knowledge,predictions,textmining	4
DOCK3	2.36	3.25	4.22961e-11	3.36896e-10	3	Yes	4.325	0.562	0.885	integrated,knowledge,predictions,textmining	4
PCDHA2	2.15	1.52	5.39237e-21	1.66477e-19	3	Yes	4.317	0.156	0.965	integrated,knowledge,predictions,textmining	4
MBP	-2.41	5.49	3.81741e-12	3.68268e-11	3	Yes	4.316	0.684	0.863	integrated,knowledge,textmining	3
PCDHB14	3.52	2.55	1.17995e-26	5.59827e-25	3	Yes	4.315	0.685	0.863	integrated,knowledge,predictions,textmining	4
EPHA10	4.32	3.33	2.78744e-42	4.94284e-40	3	Yes	4.312	0.688	0.862	integrated,knowledge,predictions,textmining	4
INSRR	2.78	2.79	2.36612e-08	1.19686e-07	3	Yes	4.31	0.69	0.862	integrated,knowledge,predictions,textmining	4
SIRPB1	-2.3	2.88	2.64658e-08	1.32901e-07	3	Yes	4.31	0.69	0.862	integrated,knowledge,textmining	3
LILRA1	-2.03	2.65	1.21325e-06	4.71345e-06	3	Yes	4.303	0.697	0.861	integrated,knowledge,predictions,textmining	4
SEMA5A	2.91	2.94	1.88825e-13	2.25099e-12	3	Yes	4.295	0.705	0.859	integrated,knowledge,predictions,textmining	4
FYB1	-2.62	5.22	1.00516e-07	4.59234e-07	3	Yes	4.284	0.716	0.857	experiments,integrated,knowledge,textmining	4
RGMB	4.4	5.16	3.53418e-38	4.23088e-36	3	Yes	4.283	0.373	0.92	integrated,knowledge,predictions,textmining	4
PCDHB3	2.85	2.04	1.15999e-15	1.97902e-14	3	Yes	4.275	0.725	0.855	integrated,knowledge,predictions,textmining	4
SEMA3A	2.59	2.66	3.97769e-14	5.27853e-13	3	Yes	4.274	0.623	0.873	integrated,knowledge,textmining	3
ROR2	2.51	2.06	1.09805e-16	2.12509e-15	3	Yes	4.27	0.495	0.896	integrated,knowledge,predictions,textmining	4
RAPGEF4	3.54	3.07	5.55244e-23	1.99158e-21	3	Yes	4.257	0.577	0.881	integrated,knowledge,predictions,textmining	4
MPZL3	-2.29	2.85	1.31118e-13	1.60694e-12	3	Yes	4.253	0.37	0.92	integrated,knowledge,predictions,textmining	4
RNF144A	2	5.69	1.34547e-19	3.6013e-18	3	Yes	4.251	0.749	0.85	integrated,knowledge,predictions,textmining	4
LDLRAD3	2.84	4.38	6.7769e-25	2.74285e-23	3	Yes	4.244	0.413	0.911	integrated,knowledge,predictions,textmining	4
IGSF9B	2.32	4.71	4.15181e-17	8.55448e-16	3	Yes	4.243	0.199	0.955	integrated,knowledge,predictions,textmining	4
IGDCC4	2.57	2.28	7.68724e-15	1.1455e-13	3	Yes	4.242	0.383	0.917	integrated,knowledge,predictions,textmining	4
ISLR2	2.83	2.25	7.35386e-07	2.95613e-06	3	Yes	4.236	0.497	0.895	integrated,knowledge,predictions,textmining	4
PCDHB15	2.85	2.09	1.00533e-23	3.75801e-22	3	Yes	4.232	0.205	0.954	integrated,knowledge,predictions,textmining	4
PCDHB11	2.64	1.94	2.74624e-24	1.07028e-22	3	Yes	4.225	0.775	0.845	integrated,knowledge,predictions,textmining	4
STX1B	3.53	4.13	2.86905e-36	2.77818e-34	3	Yes	4.219	0.556	0.884	integrated,knowledge,predictions,textmining	4
TLN2	2.93	5.14	5.35767e-17	1.08732e-15	3	Yes	4.219	0.781	0.844	integrated,knowledge,textmining	3
FRRS1L	5.19	3.99	2.52767e-40	3.64035e-38	3	Yes	4.214	0.282	0.937	integrated,knowledge,predictions,textmining	4
SYT1	5.62	4.77	8.37211e-44	1.93117e-41	3	Yes	4.192	0.808	0.838	integrated,knowledge,predictions,textmining	4
NEFH	2	3.82	1.72724e-10	1.24727e-09	3	Yes	4.187	0.813	0.837	integrated,knowledge,textmining	3
SYT4	5.68	4.37	3.07708e-44	7.65816e-42	3	Yes	4.185	0.665	0.863	experiments,integrated,knowledge,textmining	4
NETO1	2.01	2.39	3.98053e-09	2.27693e-08	3	Yes	4.178	0.568	0.88	integrated,knowledge,predictions,textmining	4
PCDHB5	2.32	1.68	2.13822e-14	2.95785e-13	3	Yes	4.175	0.825	0.835	integrated,knowledge,predictions,textmining	4
DGKA	-2.37	5.63	8.7772e-10	5.63154e-09	3	Yes	4.162	0.838	0.832	integrated,knowledge,predictions,textmining	4
LRRC4B	4.08	4.59	1.2604e-30	7.95018e-29	3	Yes	4.157	0.316	0.929	integrated,knowledge,predictions,textmining	4
LYPD6	2.19	1.62	2.65865e-18	6.28071e-17	3	Yes	4.157	0.468	0.899	integrated,knowledge,predictions,textmining	4
PCDHB10	3.13	2.24	9.86014e-21	2.97584e-19	3	Yes	4.156	0.844	0.831	integrated,knowledge,predictions,textmining	4
CACNA2D3	3.67	4.22	3.69083e-20	1.05031e-18	3	Yes	4.156	0.558	0.882	integrated,knowledge,predictions,textmining	4
PCDHB12	2.24	1.67	1.64688e-18	3.95977e-17	3	Yes	4.141	0.282	0.936	integrated,knowledge,predictions,textmining	4
CKB	4.66	6.65	9.64978e-37	9.74319e-35	3	Yes	4.139	0.756	0.846	integrated,knowledge,textmining	3
AMOTL2	3.94	3.63	1.95962e-23	7.21569e-22	3	Yes	4.126	0.874	0.825	experiments,integrated,knowledge,textmining	4
ECEL1	4	3.46	4.73609e-12	4.48656e-11	3	Yes	4.125	0.378	0.916	integrated,knowledge,predictions,textmining	4
ARHGEF28	4.03	3.85	2.34197e-24	9.19036e-23	3	Yes	4.122	0.726	0.85	experiments,integrated,knowledge,textmining	4
NRG2	2.73	2.2	9.34927e-22	3.03846e-20	3	Yes	4.117	0.733	0.849	integrated,knowledge,predictions,textmining	4
NKAIN1	5.11	3.74	7.21382e-45	1.98709e-42	3	Yes	4.112	0.294	0.933	integrated,knowledge,predictions,textmining	4
TMEM130	5.91	4.49	1.47635e-46	5.37012e-44	3	Yes	4.086	0.599	0.872	integrated,knowledge,predictions,textmining	4
ARVCF	3.34	6	5.3993e-33	4.16274e-31	3	Yes	4.085	0.915	0.817	experiments,integrated,knowledge,textmining	4
IRAK3	-2.54	5.25	1.27679e-08	6.74962e-08	3	Yes	4.08	0.802	0.836	integrated,knowledge,predictions,textmining	4
PCDHAC2	2.43	1.77	5.87327e-21	1.80734e-19	3	Yes	4.072	0.131	0.969	experiments,integrated,knowledge,textmining	4
SHANK2	4.64	3.79	8.5594e-36	7.91033e-34	3	Yes	4.064	0.74	0.846	integrated,knowledge,textmining	3
STK17B	-3.19	6.49	1.05144e-13	1.30725e-12	3	Yes	4.052	0.948	0.81	experiments,integrated,knowledge,textmining	4
SVOP	4.56	3.35	6.02945e-38	7.09824e-36	3	Yes	4.051	0.381	0.914	integrated,knowledge,predictions,textmining	4
LZTS1	3.75	3.47	4.15171e-25	1.72463e-23	3	Yes	4.05	0.637	0.864	experiments,integrated,knowledge,textmining	4
CLIC3	-2.41	2.04	7.74272e-20	2.12659e-18	3	Yes	4.05	0.95	0.81	integrated,knowledge,predictions,textmining	4
NEFM	6.33	4.93	3.65937e-41	5.76798e-39	3	Yes	4.046	0.834	0.829	integrated,knowledge,textmining	3
SNAP91	5.88	4.43	5.96549e-43	1.20037e-40	3	Yes	4.043	0.653	0.861	integrated,knowledge,textmining	3
TSPAN32	-2.79	3.87	4.94215e-11	3.89929e-10	3	Yes	4.037	0.431	0.904	integrated,knowledge,predictions,textmining	4
KIF1A	7.97	6.89	8.84667e-52	1.47646e-48	3	Yes	4.028	0.77	0.84	integrated,knowledge,textmining	3
ITK	-3.13	4.47	1.04962e-10	7.84093e-10	3	Yes	4.028	0.811	0.832	integrated,knowledge,textmining	3
JPH1	2.29	1.75	1.30268e-14	1.86759e-13	3	Yes	4.023	0.836	0.828	integrated,knowledge,predictions,textmining	4
SPTBN4	3.79	4.78	1.79157e-27	8.96481e-26	3	Yes	4.018	0.982	0.804	integrated,knowledge,textmining	3
MX1	-2.44	5.78	2.68075e-08	1.34497e-07	3	Yes	4.014	0.986	0.803	integrated,knowledge,textmining	3
UNC13B	3.35	4.42	2.55886e-28	1.35701e-26	3	Yes	3.998	1.002	0.8	integrated,knowledge,textmining	3
NMNAT2	5.82	4.5	2.94443e-45	8.88718e-43	3	Yes	3.994	1.006	0.799	integrated,knowledge,textmining	3
INPP5D	-3.27	6.19	8.15001e-14	1.03045e-12	3	Yes	3.985	0.832	0.827	integrated,knowledge,textmining	3
SEMA3E	2.51	2.01	9.09638e-09	4.92242e-08	3	Yes	3.978	0.812	0.83	integrated,knowledge,predictions,textmining	4
SEMA3D	3.29	2.66	7.43852e-11	5.69163e-10	3	Yes	3.97	0.593	0.87	integrated,knowledge,predictions,textmining	4
ITM2A	-2.56	3.41	4.54587e-14	5.96281e-13	3	Yes	3.963	0.555	0.877	integrated,knowledge,predictions,textmining	4
CAMK2B	5.16	4.24	3.49783e-32	2.50607e-30	3	Yes	3.961	0.838	0.825	integrated,knowledge,textmining	3
RAB3A	3.48	3.74	2.0951e-23	7.6898e-22	3	Yes	3.961	1.039	0.792	integrated,knowledge,textmining	3
SYT7	6.1	4.66	6.32361e-43	1.25464e-40	3	Yes	3.96	0.831	0.827	integrated,knowledge,textmining	3
JPH3	3.2	4.35	1.21108e-19	3.25694e-18	3	Yes	3.959	1.041	0.792	integrated,knowledge,predictions,textmining	4
IL17RD	3.77	2.84	1.86705e-27	9.32606e-26	3	Yes	3.953	1.047	0.791	integrated,knowledge,predictions,textmining	4
JPH4	5.94	5.43	5.08425e-48	2.40417e-45	3	Yes	3.946	0.946	0.807	integrated,knowledge,predictions,textmining	4
SNCB	2.79	2.1	2.19421e-15	3.60059e-14	3	Yes	3.945	1.055	0.789	integrated,knowledge,textmining	3
DTNA	4.38	4.03	1.2572e-42	2.33133e-40	3	Yes	3.944	1.056	0.789	integrated,knowledge,textmining	3
PDE4B	-2.45	6.05	1.57019e-10	1.14142e-09	3	Yes	3.935	0.866	0.82	integrated,knowledge,predictions,textmining	4
KIF5C	6.42	6.93	2.94136e-46	9.70375e-44	3	Yes	3.927	0.773	0.836	integrated,knowledge,textmining	3
CRMP1	6.8	6.43	3.96588e-48	1.90712e-45	3	Yes	3.926	0.915	0.811	integrated,knowledge,textmining	3
TLCD3B	5.04	4.83	1.79539e-40	2.65307e-38	3	Yes	3.919	0.879	0.817	integrated,predictions,textmining	3
RHOG	-2.11	5.19	2.26936e-11	1.89483e-10	3	Yes	3.916	0.881	0.816	integrated,knowledge,textmining	3
ST8SIA2	4.57	3.29	2.09339e-34	1.77825e-32	3	Yes	3.915	1.085	0.783	integrated,knowledge,textmining	3
GPRIN1	5.31	5.28	1.0691e-46	3.99111e-44	3	Yes	3.906	0.73	0.843	experiments,integrated,knowledge,textmining	4
UNC13A	5.86	4.85	7.30665e-52	1.29565e-48	3	Yes	3.897	0.89	0.814	integrated,knowledge,textmining	3
ATAT1	2.68	5.64	1.06496e-27	5.43434e-26	3	Yes	3.895	1.105	0.779	integrated,knowledge,textmining	3
SHISA7	2.81	3.15	3.44879e-20	9.85388e-19	3	Yes	3.892	0.82	0.826	integrated,knowledge,predictions,textmining	4
NLRP6	-2.05	2.24	1.01585e-07	4.63819e-07	3	Yes	3.887	1.113	0.777	integrated,knowledge,textmining	3
RGS11	3.59	2.94	1.52564e-14	2.16211e-13	3	Yes	3.885	1.115	0.777	integrated,knowledge,textmining	3
CTNND2	5.24	3.95	4.76944e-41	7.35426e-39	3	Yes	3.881	1.119	0.776	integrated,knowledge,textmining	3
PIK3R5	-3.19	6.01	7.62141e-09	4.17361e-08	3	Yes	3.869	0.922	0.808	integrated,knowledge,textmining	3
WIPF1	-2.53	6.41	3.59994e-12	3.48235e-11	3	Yes	3.867	0.928	0.806	integrated,knowledge,textmining	3
SPRY4	3.05	2.64	3.78946e-15	5.94989e-14	3	Yes	3.863	1.137	0.773	integrated,knowledge,predictions,textmining	4
STX11	-2.69	4.53	2.70719e-08	1.35704e-07	3	Yes	3.861	0.706	0.845	integrated,knowledge,textmining	3
ATL1	2.59	3.3	1.93004e-26	9.00641e-25	3	Yes	3.86	1.14	0.772	integrated,knowledge,textmining	3
ASIC4	4.49	3.58	1.03945e-24	4.17724e-23	3	Yes	3.86	0.824	0.824	integrated,knowledge,predictions,textmining	4
PARVA	5.05	3.97	1.9707e-33	1.55313e-31	3	Yes	3.859	0.986	0.796	integrated,knowledge,predictions,textmining	4
NCKAP1	4.22	5.17	2.74996e-48	1.36881e-45	3	Yes	3.848	1.152	0.77	integrated,knowledge,textmining	3
IGF2BP1	4.39	3.51	3.03985e-12	2.98122e-11	3	Yes	3.847	1.153	0.769	integrated,knowledge,textmining	3
WASF3	2.91	2.88	1.3115e-17	2.88226e-16	3	Yes	3.844	1.156	0.769	integrated,knowledge,textmining	3
PLPPR3	2.3	5.38	4.22747e-12	4.04253e-11	3	Yes	3.843	0.624	0.86	integrated,knowledge,predictions,textmining	4
ITPRIP	-2.57	5.12	2.17925e-11	1.82443e-10	3	Yes	3.842	0.984	0.796	integrated,knowledge,predictions,textmining	4
MX2	-2.27	5.32	1.73706e-07	7.67779e-07	3	Yes	3.842	1.158	0.768	integrated,knowledge,textmining	3
CPLX1	2.63	3.71	1.76478e-10	1.27147e-09	3	Yes	3.839	0.937	0.804	integrated,knowledge,textmining	3
ECE2	3.22	3.94	1.83502e-22	6.32602e-21	3	Yes	3.835	1.165	0.767	integrated,knowledge,textmining	3
CAP2	3.16	2.29	2.47812e-25	1.04783e-23	3	Yes	3.824	0.799	0.827	experiments,integrated,knowledge,textmining	4
RND3	4.37	3.62	7.70751e-35	6.7079e-33	3	Yes	3.821	1.179	0.764	integrated,knowledge,textmining	3
TRIM46	3.08	4.04	1.09526e-25	4.80291e-24	3	Yes	3.818	0.885	0.812	integrated,knowledge,textmining	3
MATK	-2.82	3.42	1.9471e-15	3.20994e-14	3	Yes	3.818	1.028	0.788	integrated,knowledge,textmining	3
MYLIP	-2.15	4.97	3.16074e-12	3.08697e-11	3	Yes	3.809	0.973	0.797	integrated,knowledge,textmining	3
BLK	-3.59	3.82	7.74478e-15	1.15286e-13	3	Yes	3.797	1.002	0.791	integrated,knowledge,textmining	3
FEZ1	2.96	3.44	7.16726e-15	1.07365e-13	3	Yes	3.79	1.042	0.784	integrated,knowledge,textmining	3
RHOH	-3.41	4.23	3.91719e-15	6.13008e-14	3	Yes	3.788	1.212	0.758	integrated,knowledge,textmining	3
SEMA3B	2.23	3.45	5.32459e-20	1.48252e-18	3	Yes	3.785	1.215	0.757	integrated,knowledge,textmining	3
SH2B3	-2.23	6.94	6.76897e-14	8.66648e-13	3	Yes	3.785	1.082	0.778	integrated,knowledge,textmining	3
BRSK2	5.17	5.38	6.16292e-44	1.44508e-41	3	Yes	3.782	1.218	0.756	integrated,knowledge,textmining	3
BRSK1	4.77	4.51	3.41593e-37	3.67109e-35	3	Yes	3.782	1.218	0.756	integrated,knowledge,textmining	3
BSN	4.53	4.99	5.54829e-47	2.21713e-44	3	Yes	3.778	0.967	0.796	integrated,knowledge,textmining	3
APBA1	3.73	3.64	2.6015e-28	1.37705e-26	3	Yes	3.77	1.002	0.79	integrated,knowledge,textmining	3
SYT3	3.24	2.42	3.72832e-21	1.16242e-19	3	Yes	3.768	0.977	0.794	integrated,knowledge,predictions,textmining	4
CPLX2	6.16	5.13	1.93168e-51	2.58944e-48	3	Yes	3.761	1.003	0.789	integrated,knowledge,textmining	3
PCLO	5.49	4.71	3.26401e-42	5.68138e-40	3	Yes	3.759	1.241	0.752	integrated,knowledge,textmining	3
TTC7A	-2.19	6.24	2.79493e-17	5.89574e-16	3	Yes	3.749	0.755	0.832	integrated,knowledge,textmining	3
FNBP1L	3.28	5.33	1.46136e-33	1.16465e-31	3	Yes	3.748	1.252	0.75	integrated,knowledge,textmining	3
NOS1AP	4.25	3.93	1.21185e-29	7.14815e-28	3	Yes	3.739	0.691	0.844	integrated,knowledge,textmining	3
MRAS	2.2	4.75	2.70642e-20	7.85137e-19	3	Yes	3.736	1.264	0.747	integrated,knowledge,textmining	3
RAB3B	3.95	3.42	1.31158e-20	3.91706e-19	3	Yes	3.735	1.265	0.747	integrated,knowledge,textmining	3
PCSK1	2.66	2.1	4.67935e-11	3.70431e-10	3	Yes	3.734	1.266	0.747	integrated,knowledge,textmining	3
TAP1	-2.6	5.38	1.17821e-11	1.03685e-10	3	Yes	3.732	1.268	0.746	integrated,predictions,textmining	3
PARVG	-3.01	5.77	3.27761e-11	2.66759e-10	3	Yes	3.73	1.27	0.746	integrated,knowledge,predictions,textmining	4
LY6H	2.42	1.93	3.2592e-07	1.38139e-06	3	Yes	3.726	0.998	0.789	integrated,knowledge,predictions,textmining	4
AKAP6	4.29	4.37	1.13355e-31	7.8061e-30	3	Yes	3.72	1.28	0.744	integrated,knowledge,textmining	3
DENND2B	2.66	3.38	1.34907e-28	7.31849e-27	3	Yes	3.72	1.019	0.785	integrated,knowledge,textmining	3
RIMS2	4.29	3.42	1.82599e-43	3.98515e-41	3	Yes	3.719	1.043	0.781	integrated,knowledge,textmining	3
ARHGEF4	2.52	3.46	1.02635e-17	2.28031e-16	3	Yes	3.718	1.043	0.781	integrated,knowledge,textmining	3
SLC18A1	2.75	2.34	4.25234e-11	3.38612e-10	3	Yes	3.707	1.293	0.741	integrated,knowledge,textmining	3
TTLL7	3.35	3.58	1.55147e-30	9.6767e-29	3	Yes	3.705	1.105	0.77	integrated,knowledge,textmining	3
RELT	-2.19	6.02	3.28453e-11	2.67246e-10	3	Yes	3.705	1.119	0.768	integrated,knowledge,predictions,textmining	4
SHC2	6.13	4.91	3.84959e-44	9.25597e-42	3	Yes	3.702	1.193	0.756	integrated,knowledge,textmining	3
RAB29	-2.19	3.84	7.16779e-12	6.55381e-11	3	Yes	3.699	1.301	0.74	integrated,knowledge,textmining	3
SLA	-3.02	5.38	2.70896e-12	2.67614e-11	3	Yes	3.697	1.067	0.776	integrated,knowledge,textmining	3
PPP1R9A	2.75	4.51	6.71495e-27	3.25669e-25	3	Yes	3.689	0.958	0.794	integrated,knowledge,textmining	3
MAP6	6.08	4.74	5.82889e-45	1.62134e-42	3	Yes	3.677	1.323	0.735	integrated,knowledge,textmining	3
ANXA11	-2.36	5.95	1.93284e-11	1.62919e-10	3	Yes	3.676	1.324	0.735	integrated,knowledge,textmining	3
SORBS2	5.48	4.55	9.83297e-39	1.23443e-36	3	Yes	3.669	1.331	0.734	integrated,knowledge,textmining	3
STMN3	2.81	6.35	9.22938e-26	4.05978e-24	3	Yes	3.668	1.079	0.773	integrated,knowledge,textmining	3
MAGI3	2.91	4.22	2.572e-32	1.86632e-30	3	Yes	3.664	1.336	0.733	integrated,knowledge,textmining	3
MYO1F	-3.08	6.54	3.86042e-10	2.61715e-09	3	Yes	3.656	1.344	0.731	integrated,knowledge,textmining	3
DOC2A	3.57	3.32	3.16875e-27	1.56354e-25	3	Yes	3.651	1.094	0.769	integrated,knowledge,textmining	3
AP1S1	2.41	4.82	7.80091e-24	2.94318e-22	3	Yes	3.647	1.353	0.729	integrated,knowledge,textmining	3
SYT5	4.6	4.02	3.07727e-25	1.29345e-23	3	Yes	3.643	0.812	0.818	integrated,knowledge,predictions,textmining	4
RND2	4.67	3.68	6.81266e-37	7.02868e-35	3	Yes	3.635	0.876	0.806	integrated,knowledge,textmining	3
PCSK2	2.47	1.94	2.42389e-12	2.42406e-11	3	Yes	3.634	1.366	0.727	integrated,knowledge,textmining	3
RAB3C	4.86	4.07	3.05172e-29	1.73514e-27	3	Yes	3.632	1.368	0.726	integrated,knowledge,textmining	3
HMCN2	3.13	2.52	4.69205e-16	8.46837e-15	3	Yes	3.623	1.016	0.781	integrated,knowledge,predictions,textmining	4
SYT13	5.01	3.69	5.08713e-28	2.64345e-26	3	Yes	3.622	1.204	0.751	integrated,knowledge,textmining	3
PLEKHA2	-2.85	6.25	2.30258e-15	3.76101e-14	3	Yes	3.615	1.385	0.723	integrated,knowledge,textmining	3
SIGLEC14	-2.24	3.17	7.35942e-08	3.44216e-07	3	Yes	3.614	0.78	0.822	integrated,knowledge,textmining	3
MTUS1	3.21	3.93	3.57863e-23	1.29341e-21	3	Yes	3.611	1.389	0.722	integrated,knowledge,textmining	3
SYTL3	-2.62	3.83	2.55357e-11	2.1104e-10	3	Yes	3.606	1.059	0.773	integrated,knowledge,textmining	3
MDFIC	-2.31	3.86	6.25499e-12	5.79578e-11	3	Yes	3.603	1.397	0.721	integrated,knowledge,textmining	3
RNF112	4.17	3.47	1.35165e-38	1.67463e-36	3	Yes	3.594	1.241	0.743	integrated,knowledge,textmining	3
P3H3	3.68	3.75	2.51544e-36	2.45252e-34	3	Yes	3.594	0.958	0.79	integrated,predictions,textmining	3
RTN1	5.29	6.12	3.0696e-33	2.3926e-31	3	Yes	3.593	1.407	0.719	integrated,knowledge,textmining	3
SPIRE1	2.02	4.4	8.31657e-18	1.86675e-16	3	Yes	3.572	1.265	0.738	integrated,knowledge,textmining	3
ENHO	2.33	2.48	2.21554e-20	6.48033e-19	3	Yes	3.57	0.971	0.786	integrated,knowledge,textmining	3
SYNGR3	2.53	3.92	1.37331e-14	1.96489e-13	3	Yes	3.569	1.431	0.714	integrated,predictions,textmining	3
DEF6	-2.77	5.22	3.95946e-11	3.17428e-10	3	Yes	3.569	1.16	0.755	integrated,knowledge,textmining	3
RIMBP2	5.72	5.3	6.86556e-34	5.56542e-32	3	Yes	3.563	1.05	0.772	integrated,knowledge,textmining	3
LLGL2	-2.41	3.62	5.39366e-17	1.09385e-15	3	Yes	3.557	1.443	0.711	integrated,knowledge,textmining	3
KCTD16	3.53	2.96	3.29223e-18	7.7196e-17	3	Yes	3.554	0.892	0.799	integrated,knowledge,textmining	3
CDK5R2	5.44	4.16	1.40936e-49	9.08783e-47	3	Yes	3.539	0.921	0.793	integrated,knowledge,predictions,textmining	4
LRRK1	-2.09	4.08	6.61771e-11	5.10766e-10	3	Yes	3.537	1.293	0.732	integrated,knowledge,textmining	3
RIMS3	2.25	6.29	6.94136e-14	8.8632e-13	3	Yes	3.533	1.196	0.747	integrated,knowledge,textmining	3
STMN4	6.71	4.97	1.40941e-58	3.99878e-54	3	Yes	3.532	0.937	0.79	integrated,knowledge,textmining	3
RIN3	-2.88	5.55	5.7245e-11	4.46564e-10	3	Yes	3.532	1.468	0.706	integrated,knowledge,textmining	3
CAMK2N1	3.93	3.69	6.6054e-24	2.50546e-22	3	Yes	3.53	1.216	0.744	integrated,knowledge,textmining	3
GAS7	-3	5.54	2.07584e-10	1.47831e-09	3	Yes	3.527	1.007	0.778	integrated,knowledge,textmining	3
EMILIN1	2.3	4.62	1.08408e-09	6.83803e-09	3	Yes	3.521	1.228	0.741	integrated,knowledge,textmining	3
GPRIN2	2.83	2.28	2.5221e-14	3.44632e-13	3	Yes	3.516	1.178	0.749	integrated,knowledge,textmining	3
PCDHGC3	2.87	3.18	4.3603e-19	1.1125e-17	3	Yes	3.515	1.485	0.703	integrated,knowledge,textmining	3
RIC3	2.09	4.61	2.29543e-19	6.03577e-18	3	Yes	3.513	1.487	0.703	integrated,knowledge,textmining	3
WNK2	4.95	4.5	1.1164e-32	8.31349e-31	3	Yes	3.51	1.49	0.702	integrated,knowledge,textmining	3
RIMS4	5.72	4.19	3.76404e-51	4.44973e-48	3	Yes	3.501	1.311	0.728	integrated,knowledge,textmining	3
TRAF3IP3	-2.61	4.85	4.54569e-10	3.05111e-09	3	Yes	3.496	1.35	0.721	integrated,knowledge,textmining	3
ARHGAP9	-3.13	5.47	1.72147e-13	2.06868e-12	3	Yes	3.492	1.241	0.738	integrated,knowledge,textmining	3
PRAM1	-2.23	4.3	5.04862e-09	2.84205e-08	3	Yes	3.491	1.509	0.698	integrated,knowledge,textmining	3
GPRIN3	-2.11	5.55	2.2545e-11	1.88353e-10	3	Yes	3.49	0.959	0.784	integrated,knowledge,textmining	3
CACHD1	2.27	3.37	2.19886e-24	8.6768e-23	3	Yes	3.487	1.102	0.76	integrated,knowledge,textmining	3
CMTM7	-2.58	3.66	4.67611e-14	6.11949e-13	3	Yes	3.487	1.513	0.697	integrated,predictions,textmining	3
CAMKV	5.14	4.05	4.25031e-29	2.39265e-27	3	Yes	3.486	1.135	0.754	integrated,knowledge,textmining	3
RAB40B	2.32	4.03	8.6384e-22	2.81388e-20	3	Yes	3.484	1.241	0.737	integrated,knowledge,textmining	3
GOLGA7B	2.17	3.38	2.96733e-16	5.46575e-15	3	Yes	3.478	0.91	0.793	integrated,knowledge,textmining	3
PCDHAC1	2.15	1.57	1.66735e-19	4.42113e-18	3	Yes	3.46	0.235	0.936	integrated,knowledge,textmining	3
PCDHA3	2.03	1.47	9.57337e-19	2.35369e-17	3	Yes	3.46	0.235	0.936	integrated,knowledge,textmining	3
SYT17	2.7	3.33	2.92293e-20	8.44496e-19	3	Yes	3.453	1.363	0.717	integrated,knowledge,textmining	3
LZTS3	2.6	5.7	5.37768e-20	1.49584e-18	3	Yes	3.447	1.262	0.732	integrated,knowledge,textmining	3
SPIRE2	3.25	4.2	9.12323e-33	6.84773e-31	3	Yes	3.44	1.39	0.712	integrated,knowledge,textmining	3
PCDHB9	2.38	1.73	5.17371e-16	9.2611e-15	3	Yes	3.437	1.563	0.687	integrated,knowledge,textmining	3
CTTNBP2NL	2.16	4.12	6.52515e-22	2.15019e-20	3	Yes	3.425	1.575	0.685	integrated,knowledge,textmining	3
KSR2	2.98	2.83	2.15886e-15	3.54668e-14	3	Yes	3.417	1.035	0.768	integrated,knowledge,textmining	3
IGHV3-15	-2.68	2.25	3.79311e-14	5.04775e-13	3	Yes	3.408	0.375	0.901	integrated,knowledge,textmining	3
SLC26A10	3.04	2.31	9.10368e-25	3.67411e-23	3	Yes	3.403	0.131	0.963	integrated,knowledge,textmining	3
SLC18B1	-2.15	3.14	2.5113e-14	3.43377e-13	3	Yes	3.403	1.419	0.706	integrated,predictions,textmining	3
IPCEF1	-2.2	3.06	1.36842e-09	8.47335e-09	3	Yes	3.396	1.026	0.768	integrated,knowledge,textmining	3
PCDHGC4	3.77	2.88	4.09848e-33	3.1771e-31	3	Yes	3.393	0.151	0.957	integrated,knowledge,textmining	3
PRPH	5.66	4.25	3.15097e-26	1.43498e-24	3	Yes	3.359	1.324	0.717	integrated,knowledge,textmining	3
SNX20	-2.87	3.82	1.17732e-12	1.23761e-11	3	Yes	3.358	1.441	0.7	integrated,knowledge,predictions,textmining	4
DISP3	2.71	2.48	6.45468e-17	1.28966e-15	3	Yes	3.347	1.653	0.669	integrated,predictions,textmining	3
SAMSN1	-2.95	4.71	9.07073e-09	4.90947e-08	3	Yes	3.346	1.654	0.669	integrated,knowledge,textmining	3
IGHV1-3	-2.02	1.36	1.29434e-12	1.35111e-11	3	Yes	3.338	0.399	0.893	integrated,knowledge,textmining	3
PCDHGB2	2.14	1.87	1.10805e-16	2.14298e-15	3	Yes	3.332	0.105	0.969	integrated,knowledge,textmining	3
LMTK3	2.9	3.95	1.13991e-21	3.67936e-20	3	Yes	3.326	1.144	0.744	integrated,knowledge,textmining	3
SPNS3	-2.5	2.23	4.69916e-15	7.27357e-14	3	Yes	3.326	1.068	0.757	integrated,predictions,textmining	3
SH3BGRL	-2.26	5.26	1.8277e-12	1.86665e-11	3	Yes	3.317	1.683	0.663	integrated,knowledge,textmining	3
RASGEF1B	-2.7	5.78	2.55069e-09	1.50548e-08	3	Yes	3.314	1.315	0.716	integrated,knowledge,textmining	3
C3orf14	3.2	3.11	3.82659e-27	1.87186e-25	3	Yes	3.311	1.266	0.723	integrated,knowledge,textmining	3
AMER3	4.43	3.3	8.57511e-41	1.30803e-38	3	Yes	3.295	1.093	0.751	integrated,knowledge,textmining	3
CAPG	-2	4.84	3.56918e-09	2.06242e-08	3	Yes	3.294	1.706	0.659	integrated,knowledge,textmining	3
TMEM151A	4.11	3.04	5.99136e-37	6.2039e-35	3	Yes	3.284	1.408	0.7	integrated,predictions,textmining	3
GPR137C	3.8	3.58	4.52531e-39	5.7575e-37	3	Yes	3.268	1.732	0.654	integrated,predictions,textmining	3
GPR162	2.39	4.01	4.89477e-14	6.38503e-13	3	Yes	3.234	0.3	0.915	integrated,knowledge,textmining	3
CA11	2.31	3.92	6.6797e-24	2.53026e-22	3	Yes	3.208	1.412	0.694	integrated,knowledge,textmining	3
SAMD14	4.37	4.68	1.13356e-42	2.12989e-40	3	Yes	3	1.408	0.681	integrated,knowledge	2
RTL8C	2.33	5.21	2.53241e-23	9.27091e-22	3	Yes	3	1.4	0.682	integrated,knowledge	2
STK32A	3.12	2.39	1.19594e-21	3.85146e-20	3	Yes	3	1.405	0.681	integrated,knowledge	2
ADAMTS13	2.37	3.82	6.10164e-16	1.07928e-14	2	Yes	5	0	1	integrated,knowledge,textmining	3
PXDN	2.8	5.35	2.56257e-11	2.11722e-10	2	Yes	5	0	1	integrated,knowledge,textmining	3
BGN	2.7	2.53	1.8286e-07	8.05859e-07	2	Yes	5	0	1	integrated,knowledge,textmining	3
MMP2	3.83	4.34	2.99392e-30	1.84156e-28	2	Yes	4.408	0.592	0.882	integrated,knowledge,predictions,textmining	4
PTGFRN	2.9	3.84	2.45813e-20	7.15304e-19	2	Yes	4.371	0.466	0.904	integrated,knowledge,textmining	3
IGSF3	4.5	4.43	7.42144e-37	7.54699e-35	2	Yes	4.219	0.609	0.874	integrated,knowledge,textmining	3
PRTG	2.73	2.45	6.40266e-20	1.76881e-18	2	Yes	4.186	0.628	0.87	experiments,integrated,knowledge,predictions,textmining	5
FAT4	2.22	2.83	9.14101e-10	5.83856e-09	2	Yes	4.164	0.627	0.869	integrated,knowledge,predictions,textmining	4
FAT3	3.41	2.89	3.60527e-19	9.29053e-18	2	Yes	4.11	0.579	0.877	integrated,knowledge,predictions,textmining	4
LYST	-2.01	6.07	1.22703e-10	9.06358e-10	2	Yes	4.092	0.908	0.818	experiments,integrated,predictions,textmining	4
NPY	5.78	5.06	1.46103e-15	2.45716e-14	2	Yes	4.082	0.909	0.818	integrated,knowledge,textmining	3
ASTN1	4.82	3.67	1.74791e-33	1.38524e-31	2	Yes	4.054	0.442	0.902	integrated,knowledge,predictions,textmining	4
SYN1	2.55	4.59	1.01324e-18	2.48897e-17	2	Yes	4.046	0.954	0.809	integrated,knowledge,textmining	3
TMC8	-2.98	6.05	8.91902e-11	6.74802e-10	2	Yes	4.027	0.973	0.805	integrated,knowledge,predictions,textmining	4
SORCS1	4.66	3.6	8.63837e-23	3.04836e-21	2	Yes	3.999	1.001	0.8	experiments,integrated,predictions,textmining	4
CSMD2	4.23	3.49	1.87511e-28	1.00568e-26	2	Yes	3.975	0.64	0.861	integrated,knowledge,predictions,textmining	4
LINGO2	3.26	2.73	9.87395e-27	4.73216e-25	2	Yes	3.957	0.673	0.855	integrated,knowledge,predictions,textmining	4
UCHL1	7.21	6.34	3.05921e-53	9.644e-50	2	Yes	3.945	0.974	0.802	integrated,knowledge,textmining	3
PIGB	-2.01	3.21	4.66048e-15	7.22553e-14	2	Yes	3.846	1.154	0.769	experiments,integrated,predictions,textmining	4
KIF26A	3.88	5.29	5.33382e-24	2.04501e-22	2	Yes	3.722	1.098	0.772	experiments,integrated,predictions,textmining	4
SLIT3	5.79	4.64	2.74403e-35	2.44055e-33	2	Yes	3.715	1.285	0.743	integrated,predictions,textmining	3
CBS	4.6	4.8	3.82304e-23	1.37824e-21	2	Yes	3.697	1.303	0.739	integrated,predictions,textmining	3
TMEM132A	4.56	6.26	2.8053e-37	3.08496e-35	2	Yes	3.681	1.03	0.781	integrated,knowledge,predictions,textmining	4
SLC17A9	-2.04	3.87	5.34312e-11	4.18539e-10	2	Yes	3.676	1.324	0.735	integrated,predictions,textmining	3
COL1A2	3.3	4.58	9.04504e-09	4.89931e-08	2	Yes	3.672	1.328	0.734	integrated,predictions,textmining	3
CCBE1	2.72	2.22	4.44051e-13	5.01937e-12	2	Yes	3.667	1.333	0.733	experiments,integrated,predictions,textmining	4
UNC93B1	-2.46	4.71	1.1231e-10	8.35683e-10	2	Yes	3.667	1.333	0.733	integrated,predictions,textmining	3
COL4A2	2.9	3.56	5.80802e-06	2.03514e-05	2	Yes	3.659	1.341	0.732	integrated,predictions,textmining	3
NCAN	4.47	3.42	3.19175e-14	4.29585e-13	2	Yes	3.62	1.244	0.744	integrated,predictions,textmining	3
THBS2	2.07	2.19	2.08775e-06	7.81034e-06	2	Yes	3.603	1.397	0.721	experiments,integrated,textmining	3
PDE3A	2.1	2.26	1.11946e-08	5.97689e-08	2	Yes	3.601	1.399	0.72	integrated,predictions,textmining	3
SLIT2	4.37	3.55	1.18606e-29	7.01059e-28	2	Yes	3.582	1.418	0.716	integrated,predictions,textmining	3
SCD5	3.65	3.99	9.99524e-28	5.10964e-26	2	Yes	3.58	1.42	0.716	integrated,predictions,textmining	3
MAP3K5	-2.27	4.37	2.89581e-15	4.64442e-14	2	Yes	3.572	1.428	0.714	integrated,knowledge,textmining	3
SYN2	3.28	2.92	1.33317e-27	6.7424e-26	2	Yes	3.52	1.48	0.704	integrated,knowledge,textmining	3
DDC	5	3.67	5.53624e-20	1.53693e-18	2	Yes	3.506	1.375	0.718	integrated,knowledge,textmining	3
CYB561	2.83	5.6	3.10898e-11	2.53763e-10	2	Yes	3.496	1.504	0.699	integrated,predictions,textmining	3
CADM4	3.17	4.35	2.06529e-25	8.81148e-24	2	Yes	3.493	1.507	0.699	integrated,predictions,textmining	3
SPEG	4.95	5.44	1.52507e-41	2.47253e-39	2	Yes	3.476	1.524	0.695	integrated,predictions,textmining	3
DLK1	3.43	2.78	1.9926e-08	1.0179e-07	2	Yes	3.476	1.406	0.712	integrated,predictions,textmining	3
IGFBP2	3.21	4.3	1.69986e-16	3.23463e-15	2	Yes	3.461	1.392	0.713	integrated,knowledge,predictions,textmining	4
ATP2A3	-3.43	6.69	3.75508e-12	3.62624e-11	2	Yes	3.44	1.56	0.688	integrated,predictions,textmining	3
DDX60	-2.34	3.65	3.29149e-11	2.67736e-10	2	Yes	3.428	1.572	0.686	integrated,predictions,textmining	3
SEZ6L	5.01	5.16	2.01804e-24	7.97435e-23	2	Yes	3.408	1.068	0.761	integrated,predictions,textmining	3
GREB1	5.09	4.41	6.62783e-31	4.27374e-29	2	Yes	3.396	1.458	0.7	integrated,predictions,textmining	3
ADAMTS2	2.5	3.27	8.82945e-10	5.66251e-09	2	Yes	3.394	1.403	0.708	integrated,predictions,textmining	3
ELOVL4	2.94	2.87	9.27848e-26	4.07506e-24	2	Yes	3.387	1.613	0.677	integrated,predictions,textmining	3
FRZB	2.7	3.06	2.63417e-13	3.07558e-12	2	Yes	3.381	1.441	0.701	integrated,predictions,textmining	3
KIF5A	5.87	5.62	1.18469e-49	8.00288e-47	2	Yes	3.368	1.415	0.704	integrated,knowledge,textmining	3
ZDHHC15	2.37	2.5	4.41112e-22	1.46548e-20	2	Yes	3.33	1.67	0.666	integrated,predictions,textmining	3
PTN	4.18	3.03	3.0947e-24	1.20443e-22	2	Yes	3.316	1.684	0.663	integrated,knowledge,textmining	3
WDFY4	-3.77	5.13	1.09196e-13	1.35466e-12	2	Yes	3.313	1.167	0.74	integrated,predictions,textmining	3
ZDHHC11B	2.38	2.62	7.40507e-19	1.84134e-17	2	Yes	3.305	1.048	0.759	integrated,predictions,textmining	3
SLC24A5	2.16	2.3	2.55515e-25	1.07879e-23	2	Yes	3.29	1.71	0.658	integrated,predictions,textmining	3
PGAP1	2.06	5.73	3.2995e-21	1.03326e-19	2	Yes	3.285	1.458	0.693	integrated,predictions,textmining	3
DPYSL5	7.2	5.6	1.01318e-51	1.597e-48	2	Yes	3.282	1.311	0.715	integrated,knowledge,textmining	3
TMEM178A	2.31	2.22	1.99739e-17	4.28669e-16	2	Yes	3.28	1.433	0.696	integrated,predictions,textmining	3
COL6A1	4.75	5.96	6.70774e-34	5.46874e-32	2	Yes	3.256	1.744	0.651	integrated,knowledge,textmining	3
C1QC	2.4	4.46	2.96524e-08	1.47791e-07	2	Yes	3.214	1.648	0.661	integrated,knowledge,textmining	3
DERL3	-2.06	4.05	9.58148e-13	1.02352e-11	2	Yes	3.212	1.788	0.642	integrated,predictions,textmining	3
IKZF3	-3.49	3.29	4.3526e-17	8.93447e-16	2	Yes	3.209	1.791	0.642	experiments,integrated,textmining	3
PCOLCE	3.85	4.92	3.81695e-20	1.08511e-18	2	Yes	3.193	1.807	0.639	integrated,predictions,textmining	3
HGFAC	2.78	2.33	1.66602e-17	3.61103e-16	2	Yes	3.193	1.611	0.665	integrated,predictions,textmining	3
ATRNL1	3.86	2.94	2.34307e-36	2.29233e-34	2	Yes	3.166	1.436	0.688	integrated,predictions,textmining	3
LRRC25	-2.1	3.73	5.59204e-08	2.66383e-07	2	Yes	3.149	1.6	0.663	integrated,predictions,textmining	3
GLIS2	3.2	3.52	3.23064e-34	2.72796e-32	2	Yes	3.148	1.646	0.657	integrated,knowledge,textmining	3
TAP2	-2.42	4.6	1.49916e-14	2.12565e-13	2	Yes	3.132	1.868	0.626	integrated,predictions,textmining	3
TMEM255A	2.41	3.1	8.53674e-12	7.69881e-11	2	Yes	3.131	1.241	0.716	integrated,predictions,textmining	3
SYBU	3.7	3.23	2.69041e-27	1.33682e-25	2	Yes	3.13	1.87	0.626	integrated,knowledge,textmining	3
IGLON5	2.33	3.37	3.39161e-08	1.67132e-07	2	Yes	3.125	1.556	0.668	integrated,predictions,textmining	3
PLD3	2.07	7.55	1.77348e-19	4.6894e-18	2	Yes	3.113	1.887	0.623	integrated,predictions,textmining	3
TNC	2.18	3.7	4.22742e-07	1.76435e-06	2	Yes	3.105	1.73	0.642	integrated,predictions,textmining	3
LDLRAD4	-2.32	5.17	3.17763e-17	6.66832e-16	2	Yes	3.088	1.912	0.618	integrated,predictions,textmining	3
ASTN2	3.01	2.98	9.21055e-20	2.50788e-18	2	Yes	3.081	1.756	0.637	integrated,predictions,textmining	3
C1QL1	5.09	3.6	8.79199e-26	3.87941e-24	2	Yes	3.068	1.932	0.614	integrated,knowledge,textmining	3
ETV5	2.28	3.41	1.53447e-11	1.32248e-10	2	Yes	3.068	1.932	0.614	integrated,knowledge,textmining	3
REEP2	5.7	4.8	3.53847e-52	7.33745e-49	2	Yes	3.06	1.94	0.612	integrated,knowledge,predictions,textmining	4
CERKL	-2.86	3.87	4.90351e-15	7.561e-14	2	Yes	3.06	1.94	0.612	integrated,knowledge,textmining	3
TMEM169	3.79	3.31	3.27508e-31	2.17613e-29	2	Yes	3.042	1.257	0.708	integrated,predictions,textmining	3
GPAT3	-2.14	2.81	1.94916e-08	9.97685e-08	2	Yes	3.042	1.958	0.608	integrated,predictions,textmining	3
LRRN3	4.08	4.86	2.06464e-26	9.58725e-25	2	Yes	3.022	1.464	0.674	integrated,predictions,textmining	3
PLPP7	2.67	2.5	1.1056e-25	4.84074e-24	2	Yes	2.97	2.03	0.594	integrated,predictions,textmining	3
ARHGAP4	-2.15	7.06	2.43036e-11	2.01916e-10	2	Yes	2.968	2.032	0.594	integrated,knowledge,textmining	3
TMEM71	-2.4	2.84	2.34709e-10	1.65692e-09	2	Yes	2.953	1.746	0.628	integrated,predictions,textmining	3
DPEP2	-2.22	3.32	1.52321e-08	7.93839e-08	2	Yes	2.926	1.815	0.617	integrated,predictions,textmining	3
TBX3	3.52	2.8	6.02762e-18	1.37805e-16	2	Yes	2.918	2.082	0.584	integrated,knowledge,textmining	3
RNF152	2.29	4.05	5.35733e-17	1.08732e-15	2	Yes	2.917	2.083	0.583	integrated,predictions,textmining	3
METTL7A	-2.45	4.5	5.84179e-14	7.54064e-13	2	Yes	2.914	2.086	0.583	integrated,predictions,textmining	3
APOL6	-2.86	5.35	1.11036e-11	9.82231e-11	2	Yes	2.912	1.778	0.621	integrated,predictions,textmining	3
TMEM151B	5.63	4.44	1.70444e-43	3.7487e-41	2	Yes	2.906	1.447	0.668	integrated,predictions	2
TMEM196	3.1	2.26	5.39174e-22	1.785e-20	2	Yes	2.906	2.094	0.581	integrated,predictions	2
NDFIP2	2.24	3.69	1.42419e-25	6.15026e-24	2	Yes	2.905	2.095	0.581	integrated,predictions,textmining	3
TMEFF2	2.95	2.28	6.50067e-18	1.48142e-16	2	Yes	2.904	2.096	0.581	integrated,predictions,textmining	3
TMEM154	-2.76	3.3	2.04758e-11	1.7213e-10	2	Yes	2.885	1.737	0.624	integrated,predictions,textmining	3
LINGO3	-2.28	3.71	6.91973e-11	5.32917e-10	2	Yes	2.879	1.521	0.654	integrated,predictions,textmining	3
MYRIP	2.2	2.2	5.01057e-14	6.5211e-13	2	Yes	2.868	1.879	0.604	integrated,knowledge,textmining	3
AADAT	3.39	3.16	5.12609e-37	5.38657e-35	2	Yes	2.831	2.035	0.582	experiments,integrated,textmining	3
FIGN	3.45	2.63	1.24713e-20	3.73638e-19	2	Yes	2.831	2.029	0.583	experiments,integrated,textmining	3
TMEM145	4.83	3.58	3.06653e-44	7.65816e-42	2	Yes	2.812	1.552	0.644	integrated,predictions	2
TRAM1L1	2.69	1.9	1.26046e-21	4.04089e-20	2	Yes	2.812	1.749	0.617	integrated,predictions	2
PRRT4	3.82	4.4	4.04851e-20	1.1475e-18	2	Yes	2.812	1.518	0.649	integrated,predictions	2
AP3B2	5.33	4.3	3.36568e-47	1.40428e-44	2	Yes	2.781	2.058	0.575	integrated,knowledge,textmining	3
IQSEC3	2.33	3.73	1.75077e-17	3.78027e-16	2	Yes	2.778	1.939	0.589	integrated,knowledge,predictions,textmining	4
CYGB	2.79	4.31	9.51359e-13	1.01741e-11	2	Yes	2.765	2.235	0.553	integrated,knowledge,textmining	3
GSTM3	2.77	3.62	5.02766e-25	2.06732e-23	2	Yes	2.735	2.265	0.547	integrated,knowledge,textmining	3
RNF144B	-2.7	4.53	1.57225e-08	8.17894e-08	2	Yes	2.732	2.268	0.546	integrated,predictions,textmining	3
GPSM3	-2.42	5.4	7.94994e-11	6.05519e-10	2	Yes	2.722	1.784	0.604	integrated,knowledge,textmining	3
C19orf38	-2.43	3.29	4.63825e-09	2.62667e-08	2	Yes	2.692	2.308	0.538	integrated,predictions	2
NIPSNAP1	2.15	5.9	3.02372e-20	8.70955e-19	2	Yes	2.651	2.349	0.53	integrated,knowledge,textmining	3
TMEM14A	2.58	4.18	1.45892e-27	7.33907e-26	2	Yes	2.648	2.352	0.53	integrated,predictions,textmining	3
TLCD5	2.59	2.5	1.85173e-21	5.88983e-20	2	Yes	2.438	1.928	0.558	integrated,predictions	2
CCDC141	-2.12	1.86	3.52093e-15	5.56213e-14	2	Yes	2.438	2.211	0.524	integrated,knowledge,textmining	3
RNF150	4.72	4.89	1.50366e-41	2.466e-39	2	Yes	2.435	1.965	0.553	integrated,predictions,textmining	3
C16orf54	-3.16	4.05	7.80777e-13	8.47769e-12	2	Yes	2.363	2.014	0.54	integrated,predictions,textmining	3
VWA5B2	4.04	3.61	6.65352e-26	2.95884e-24	2	Yes	2.178	1.731	0.557	integrated,predictions	2
PRR36	5.28	4.26	1.35243e-46	4.98327e-44	2	Yes	2.176	1.087	0.667	integrated,predictions	2
KIAA1549L	4.67	3.79	9.3447e-35	8.05859e-33	2	Yes	2.156	2.397	0.474	integrated,predictions	2
CAT	-2.37	5.83	5.53058e-21	1.70558e-19	2	Yes	2	3	0.4	integrated,knowledge	2
EGFLAM	2.79	2.08	7.40966e-11	5.67108e-10	1	Yes	3.579	0.936	0.793	integrated,knowledge,textmining	3
MYB	-3.04	4.38	4.67262e-19	1.18792e-17	1	Yes	3.447	1.553	0.689	experiments,integrated,textmining	3
IFI30	-2.1	2.76	4.67335e-10	3.12939e-09	1	Yes	3.445	1.555	0.689	experiments,integrated,predictions,textmining	4
LAMA4	3.22	3.07	3.57107e-14	4.77692e-13	1	Yes	3.287	1.713	0.657	experiments,integrated,predictions,textmining	4
NELL2	2.49	6.07	1.8936e-16	3.58886e-15	1	Yes	3.276	1.556	0.678	experiments,integrated,predictions,textmining	4
SEPTIN3	6.43	5.41	6.23628e-50	4.6562e-47	1	Yes	3.232	1.606	0.668	experiments,integrated,predictions,textmining	4
IFIH1	-2.44	3.82	4.33427e-10	2.91679e-09	1	Yes	3.227	1.773	0.645	integrated,predictions,textmining	3
ADAMTS4	2.23	3.08	4.08573e-10	2.76001e-09	1	Yes	3.177	1.661	0.657	integrated,predictions,textmining	3
ERN1	-2	5.53	1.68217e-13	2.0266e-12	1	Yes	3.171	1.829	0.634	integrated,textmining	2
NFATC2	-2.92	4.71	1.22657e-15	2.0851e-14	1	Yes	3.14	1.86	0.628	experiments,integrated,textmining	3
TMTC1	3.24	3.26	1.18091e-22	4.09094e-21	1	Yes	3.118	1.586	0.663	integrated,predictions,textmining	3
DDAH1	3.33	3.6	4.90782e-17	1.00104e-15	1	Yes	3.061	1.811	0.628	experiments,integrated,textmining	3
HSH2D	-3.44	4.74	4.56981e-12	4.34209e-11	1	Yes	3.057	1.943	0.611	experiments,integrated,textmining	3
ADAMTS9	2.47	2.65	7.8035e-11	5.95004e-10	1	Yes	3.049	1.951	0.61	integrated,knowledge,textmining	3
OSM	-2.36	3.49	3.51774e-08	1.72973e-07	1	Yes	2.989	2.011	0.598	integrated,predictions,textmining	3
FMNL2	3.04	5.15	3.725e-26	1.68643e-24	1	Yes	2.974	1.711	0.635	experiments,integrated,predictions,textmining	4
ALOX5AP	-2.87	3.62	1.63075e-11	1.39697e-10	1	Yes	2.972	2.028	0.594	integrated,predictions,textmining	3
IGLL1	-3.08	2.09	1.56628e-15	2.61865e-14	1	Yes	2.949	2.051	0.59	integrated,predictions,textmining	3
SCARA3	3.32	2.63	2.918e-27	1.44233e-25	1	Yes	2.932	1.851	0.613	integrated,predictions,textmining	3
DKK3	3.38	3.8	3.87676e-25	1.61278e-23	1	Yes	2.865	2.135	0.573	experiments,integrated,textmining	3
ZC3H12A	-2.75	4.65	3.42583e-09	1.98201e-08	1	Yes	2.865	2.135	0.573	experiments,integrated,textmining	3
ME1	2.01	2.44	1.01947e-13	1.27084e-12	1	Yes	2.794	2.077	0.574	experiments,integrated,textmining	3
VPREB1	-2.12	1.21	2.53143e-11	2.09515e-10	1	Yes	2.787	2.009	0.581	integrated,predictions,textmining	3
KIF26B	3.79	4.56	3.31844e-23	1.20244e-21	1	Yes	2.776	1.891	0.595	experiments,integrated,predictions,textmining	4
MAP4K1	-2.61	4.52	1.9469e-14	2.70772e-13	1	Yes	2.771	2.077	0.572	experiments,integrated,textmining	3
IGDCC3	2.67	2.2	2.96868e-16	5.46575e-15	1	Yes	2.768	1.766	0.61	integrated,predictions,textmining	3
MAPRE3	3.38	4.56	4.97349e-32	3.54543e-30	1	Yes	2.734	2.266	0.547	integrated,predictions,textmining	3
SH3PXD2B	2.66	3.93	5.17797e-20	1.44454e-18	1	Yes	2.728	2.102	0.565	experiments,integrated,textmining	3
PLAAT4	-2.06	2.88	4.05691e-13	4.60964e-12	1	Yes	2.706	2.294	0.541	integrated,predictions,textmining	3
SIPA1	-2.38	6.33	2.23927e-15	3.66394e-14	1	Yes	2.703	2.119	0.561	experiments,integrated,predictions,textmining	4
FBLN1	5.01	4.28	3.63182e-34	3.03959e-32	1	Yes	2.677	2.323	0.535	integrated,predictions,textmining	3
MAN2A1	-2.13	5.27	6.35155e-18	1.4486e-16	1	Yes	2.621	2.379	0.524	integrated,predictions,textmining	3
LAMB1	4.02	5.23	1.27962e-25	5.55979e-24	1	Yes	2.616	2.384	0.523	integrated,predictions,textmining	3
UBASH3B	-2.06	4.34	1.00274e-10	7.52243e-10	1	Yes	2.605	2.06	0.558	experiments,integrated,textmining	3
PSTPIP2	-2.36	4.27	3.12964e-10	2.15259e-09	1	Yes	2.581	2.068	0.555	experiments,integrated,textmining	3
OBSL1	4.1	5.84	3.2535e-31	2.16686e-29	1	Yes	2.573	2.427	0.515	integrated,predictions,textmining	3
KMO	-2.09	2.44	9.23165e-09	4.98896e-08	1	Yes	2.571	2.206	0.538	integrated,predictions,textmining	3
COL16A1	3.29	3.17	1.52514e-19	4.06686e-18	1	Yes	2.565	2.29	0.528	experiments,integrated,textmining	3
GCNT1	-2.2	2.73	1.74923e-14	2.46055e-13	1	Yes	2.56	2.44	0.512	integrated,predictions,textmining	3
ARID5B	-2.09	5.04	2.52974e-12	2.52015e-11	1	Yes	2.545	2.312	0.524	experiments,integrated,textmining	3
SYT14	3.67	2.68	2.82923e-36	2.749e-34	1	Yes	2.544	2.062	0.552	integrated,predictions,textmining	3
EPSTI1	-2.74	4.52	1.18031e-11	1.03838e-10	1	Yes	2.535	1.71	0.597	integrated,predictions,textmining	3
DENND1C	-2.93	4.52	7.28676e-12	6.65401e-11	1	Yes	2.493	2.304	0.52	experiments,integrated,textmining	3
ARHGAP29	3.15	3.37	4.00864e-17	8.30168e-16	1	Yes	2.49	2.51	0.498	experiments,integrated,textmining	3
CRIP2	3.64	5.01	9.79883e-24	3.66771e-22	1	Yes	2.485	2.001	0.554	experiments,integrated,textmining	3
RASAL2	2.17	4.31	5.62405e-24	2.15338e-22	1	Yes	2.472	2.369	0.511	experiments,integrated,textmining	3
KYNU	-2.33	3.08	3.40109e-08	1.67527e-07	1	Yes	2.412	2.588	0.482	integrated,predictions,textmining	3
TSHZ2	4.11	4.33	4.40902e-28	2.30799e-26	1	Yes	2.41	2.293	0.512	experiments,integrated,textmining	3
REEP1	4.79	3.74	5.44308e-34	4.47626e-32	1	Yes	2.391	2.609	0.478	integrated,predictions,textmining	3
COL11A2	2.3	3.49	5.90684e-17	1.18773e-15	1	Yes	2.377	2.623	0.475	integrated,predictions,textmining	3
NUAK2	-2.13	3.68	7.96154e-13	8.63804e-12	1	Yes	2.357	2.475	0.488	experiments,integrated,textmining	3
RPRM	4.17	2.89	1.41158e-21	4.51007e-20	1	Yes	2.314	2.199	0.513	integrated,predictions,textmining	3
TMIE	2.12	1.84	1.34104e-14	1.91968e-13	1	Yes	2.309	2.143	0.519	integrated,predictions,textmining	3
TRIM38	-3.1	5.12	1.80241e-13	2.15704e-12	1	Yes	2.307	2.525	0.477	experiments,integrated,textmining	3
ATP6V0E2	3.07	5.23	2.39722e-26	1.10772e-24	1	Yes	2.3	2.7	0.46	integrated,predictions,textmining	3
CBLN2	4.09	3.05	6.29481e-17	1.25983e-15	1	Yes	2.28	2.217	0.507	integrated,predictions,textmining	3
COTL1	-2.21	7.28	9.0682e-10	5.79596e-09	1	Yes	2.274	2.483	0.478	integrated,predictions,textmining	3
NDUFA4L2	2.76	2.75	1.18378e-13	1.459e-12	1	Yes	2.267	2.249	0.502	integrated,predictions,textmining	3
AOAH	-2.56	4.63	5.11471e-10	3.39687e-09	1	Yes	2.258	2.248	0.501	integrated,predictions,textmining	3
PNCK	3.53	3.1	3.48547e-19	8.98997e-18	1	Yes	2.257	2.375	0.487	experiments,integrated,textmining	3
MARCHF4	4.56	3.28	1.45161e-38	1.79066e-36	1	Yes	2.243	2.757	0.449	integrated,predictions,textmining	3
FAM171B	4.13	4.74	4.14423e-34	3.43801e-32	1	Yes	2.241	2.319	0.491	integrated,predictions,textmining	3
HUNK	4.19	3.28	7.16952e-37	7.34346e-35	1	Yes	2.24	2.393	0.483	experiments,integrated,textmining	3
BHLHB9	3.34	3.77	1.15511e-36	1.16216e-34	1	Yes	2.24	2.581	0.465	experiments,integrated,textmining	3
NELL1	2.02	1.57	2.25919e-07	9.80987e-07	1	Yes	2.235	2.765	0.447	integrated,predictions,textmining	3
ARHGAP36	3.59	2.65	9.28419e-13	9.95507e-12	1	Yes	2.198	1.778	0.553	experiments,integrated,textmining	3
CTXN1	5.27	4.14	1.16962e-43	2.63368e-41	1	Yes	2.182	2.412	0.475	experiments,integrated,predictions,textmining	4
SRRM3	6.46	5.18	2.00788e-51	2.58944e-48	1	Yes	2.177	2.257	0.491	experiments,integrated,textmining	3
DDX60L	-2.45	5.06	1.70434e-09	1.03612e-08	1	Yes	2.169	2.429	0.472	experiments,integrated,predictions,textmining	4
COBLL1	-2.58	3.3	3.06544e-18	7.20568e-17	1	Yes	2.148	2.67	0.446	experiments,integrated,textmining	3
RCSD1	-3.28	5.22	1.96777e-13	2.3389e-12	1	Yes	2.138	2.485	0.462	experiments,integrated,textmining	3
C16orf74	-2	1.97	3.88499e-15	6.08977e-14	1	Yes	2.134	1.852	0.535	experiments,integrated,textmining	3
NAT14	2.08	4.42	5.85709e-23	2.0982e-21	1	Yes	2.133	2.867	0.427	integrated,textmining	2
NCKAP5	2.16	1.97	3.39904e-15	5.38336e-14	1	Yes	2.121	2.483	0.461	experiments,integrated,textmining	3
TMEM132E	3.28	2.47	2.95334e-16	5.44458e-15	1	Yes	2.09	2.614	0.444	integrated,predictions,textmining	3
RNF165	4.03	5.26	7.16173e-37	7.34346e-35	1	Yes	2.057	2.561	0.445	experiments,integrated,predictions	3
LRCH2	3.92	2.87	2.17162e-35	1.94979e-33	1	Yes	2.033	1.939	0.512	experiments,integrated,textmining	3
PBXIP1	-2.24	6.06	1.84194e-12	1.87848e-11	1	Yes	2.03	2.97	0.406	integrated,predictions,textmining	3
SHISA4	2.57	2.37	1.96118e-22	6.72826e-21	1	Yes	2.008	2.349	0.461	integrated,predictions,textmining	3
IGFBPL1	5.19	3.73	4.52109e-43	9.22823e-41	1	Yes	2.002	2.998	0.4	integrated,predictions,textmining	3
TNR	3.46	3.13	7.55038e-13	8.21709e-12	1	Yes	2	2.739	0.422	integrated,knowledge	2
HACD4	-2.18	3.93	3.06186e-10	2.10852e-09	1	Yes	1.993	3.007	0.399	integrated,predictions,textmining	3
TSKU	2.28	2.36	2.19291e-14	3.02761e-13	1	Yes	1.988	2.762	0.419	integrated,predictions,textmining	3
FAM241B	3.86	3.16	3.52728e-36	3.38095e-34	1	Yes	1.968	2.362	0.455	integrated,predictions	2
CCDC69	-3.7	5.45	4.18408e-14	5.53172e-13	1	Yes	1.966	3.034	0.393	experiments,integrated,textmining	3
SEL1L3	-2.51	5.39	3.44844e-15	5.45368e-14	1	Yes	1.869	2.949	0.388	integrated,predictions,textmining	3
FAM163A	5.83	4.27	4.52245e-49	2.73002e-46	1	Yes	1.834	2.568	0.417	integrated,predictions	2
TMEM59L	6.25	4.62	5.03935e-51	5.71905e-48	1	Yes	1.825	2.873	0.388	integrated,predictions,textmining	3
DQX1	4.64	3.76	1.96064e-43	4.21419e-41	1	Yes	1.805	2.78	0.394	experiments,integrated	2
TMEM156	-2.3	2.33	1.92524e-14	2.68154e-13	1	Yes	1.781	2.612	0.405	integrated,predictions	2
TMEM132D	2.03	1.78	4.78202e-08	2.30114e-07	1	Yes	1.773	3.227	0.355	integrated,predictions,textmining	3
VSTM2A	5.5	4.07	8.70903e-32	6.04138e-30	1	Yes	1.689	3.025	0.358	integrated,predictions,textmining	3
MCTP2	-3.2	3.77	2.36696e-16	4.41812e-15	1	Yes	1.688	3.04	0.357	integrated,predictions,textmining	3
FAM222A	3.5	4.72	7.35933e-22	2.40552e-20	1	Yes	1.459	2.472	0.371	experiments,integrated	2
FAM171A2	5.1	4.81	3.29068e-44	7.97976e-42	1	Yes	1.455	2.912	0.333	integrated,predictions	2
RNFT2	2.74	4.62	2.50531e-26	1.15391e-24	1	Yes	1.312	3.087	0.298	integrated,predictions	2
ZBED8	2.29	2.03	1.02381e-16	1.98819e-15	1	Yes	1.078	3.704	0.225	integrated,predictions	2
MPO	-4.65	5.61	1.20936e-10	8.94237e-10	0	Yes	3.364	1.636	0.673	integrated,predictions,textmining	3
NLRP3	-3.02	5	7.3994e-07	2.97402e-06	0	Yes	3.354	1.646	0.671	integrated,predictions,textmining	3
SERPINE2	2.09	5.14	9.22603e-12	8.27834e-11	0	Yes	3.223	1.777	0.645	integrated,textmining	2
RUNX2	-3.04	3.86	6.8966e-15	1.03749e-13	0	Yes	3.04	1.96	0.608	integrated,predictions,textmining	3
ADAMTS7	2.71	3.1	2.21693e-15	3.63157e-14	0	Yes	2.862	1.915	0.599	integrated,knowledge,textmining	3
COL1A1	2.49	5.75	1.84621e-06	6.96738e-06	0	Yes	2.848	2.083	0.578	integrated,predictions,textmining	3
SCD	2.32	5.43	1.74842e-17	3.77809e-16	0	Yes	2.786	2.214	0.557	integrated,predictions,textmining	3
SERPINA1	-2.53	5.32	3.22499e-06	1.17247e-05	0	Yes	2.772	2.228	0.554	integrated,predictions,textmining	3
BIRC3	-3.37	5.36	9.35323e-12	8.37657e-11	0	Yes	2.627	2.373	0.525	integrated,predictions,textmining	3
COL4A1	3.02	3.03	1.47348e-06	5.64253e-06	0	Yes	2.584	2.303	0.529	integrated,predictions,textmining	3
TIMP3	2.86	4.46	1.01156e-13	1.26209e-12	0	Yes	2.499	2.35	0.515	integrated,predictions,textmining	3
MPEG1	-2.99	6.31	1.72675e-09	1.04839e-08	0	Yes	2.388	2.612	0.478	integrated,predictions,textmining	3
PFKFB2	-2.35	4.1	2.86192e-15	4.59527e-14	0	Yes	2.364	2.489	0.487	integrated,predictions,textmining	3
IL24	-2.23	2.41	5.96837e-10	3.92615e-09	0	Yes	2.347	2.533	0.481	integrated,predictions,textmining	3
NLRP12	-2.03	2.37	9.05088e-08	4.16599e-07	0	Yes	2.34	2.66	0.468	integrated,predictions,textmining	3
EDEM1	-2.11	6.61	5.25447e-16	9.39382e-15	0	Yes	2.258	2.742	0.452	integrated,textmining	2
COL7A1	2.89	4.71	8.30761e-19	2.05855e-17	0	Yes	2.19	2.81	0.438	integrated,predictions,textmining	3
ANGPTL2	2.25	2.45	2.35639e-11	1.96115e-10	0	Yes	2.154	2.846	0.431	integrated,predictions,textmining	3
SERPINB1	-2.66	5.75	2.71484e-10	1.8892e-09	0	Yes	2.153	2.847	0.431	integrated,predictions,textmining	3
COL12A1	2.01	2.23	1.02112e-06	4.01264e-06	0	Yes	2.142	2.659	0.446	integrated,predictions,textmining	3
LFNG	-2.33	5.24	4.1341e-11	3.30309e-10	0	Yes	2.141	2.859	0.428	integrated,predictions,textmining	3
ACSS1	-3.08	4.69	5.70452e-17	1.15113e-15	0	Yes	2.131	2.869	0.426	integrated,predictions,textmining	3
XAF1	-2.29	5.42	1.02049e-07	4.65711e-07	0	Yes	2.119	2.881	0.424	integrated,predictions,textmining	3
PKLR	-3.36	2.45	2.29688e-21	7.28124e-20	0	Yes	2.102	2.699	0.438	integrated,predictions,textmining	3
PRXL2A	2.98	4.74	8.01294e-30	4.78617e-28	0	Yes	2.085	2.915	0.417	integrated,predictions,textmining	3
ST8SIA1	2.19	3.99	3.09176e-17	6.49292e-16	0	Yes	2.05	2.717	0.43	integrated,textmining	2
COL11A1	2.08	1.84	6.87071e-09	3.78958e-08	0	Yes	2.042	2.958	0.408	integrated,predictions,textmining	3
NPTXR	2.4	3.21	4.15354e-14	5.49646e-13	0	Yes	2.019	2.763	0.422	integrated,predictions,textmining	3
EBF4	4.77	4.81	7.81353e-42	1.32386e-39	0	Yes	2.002	2.998	0.4	integrated,predictions,textmining	3
COL5A2	2.31	2.71	2.58104e-09	1.52222e-08	0	Yes	1.997	3.003	0.399	integrated,predictions,textmining	3
CADPS	5.32	4.3	5.36844e-41	8.23315e-39	0	Yes	1.982	2.788	0.416	integrated,predictions,textmining	3
MAN1A1	-2.49	5.18	6.06084e-15	9.22028e-14	0	Yes	1.981	3.019	0.396	integrated,textmining	2
METRNL	-2.06	5.62	4.53684e-08	2.18873e-07	0	Yes	1.974	2.856	0.409	integrated,predictions,textmining	3
SERPINB9	-2.24	5.76	6.49074e-08	3.06109e-07	0	Yes	1.97	3.03	0.394	integrated,predictions,textmining	3
ITPKB	-2.6	5.55	1.51503e-11	1.30691e-10	0	Yes	1.964	3.036	0.393	integrated,predictions,textmining	3
EYA1	3.97	2.96	5.41959e-18	1.24708e-16	0	Yes	1.957	3.043	0.391	integrated,predictions,textmining	3
PDE10A	2.98	2.38	1.47467e-11	1.27636e-10	0	Yes	1.953	2.837	0.408	integrated,predictions,textmining	3
APOBEC3A	-2.33	3.44	3.69095e-06	1.3299e-05	0	Yes	1.95	3.05	0.39	integrated,predictions,textmining	3
SPON2	-2.52	4.31	2.2431e-14	3.09539e-13	0	Yes	1.934	2.849	0.404	integrated,predictions,textmining	3
IGF2BP2	-2.02	3.5	9.74103e-10	6.19114e-09	0	Yes	1.877	3.123	0.375	integrated,predictions,textmining	3
CHPF	2.08	4.47	6.25939e-19	1.57021e-17	0	Yes	1.844	2.99	0.381	integrated,predictions,textmining	3
A4GALT	-2.03	2.27	6.77247e-11	5.22001e-10	0	Yes	1.837	3.163	0.367	integrated,predictions,textmining	3
NNAT	4.58	5.82	3.21563e-30	1.96624e-28	0	Yes	1.835	2.72	0.403	integrated,predictions,textmining	3
GALNT3	-2.29	3.28	7.07909e-17	1.40551e-15	0	Yes	1.822	2.953	0.382	integrated,textmining	2
SAMD9L	-2.59	4.36	5.6424e-09	3.1513e-08	0	Yes	1.79	3.21	0.358	integrated,predictions,textmining	3
ZC3HAV1	-2.35	6.46	1.41562e-14	2.01424e-13	0	Yes	1.785	3.215	0.357	integrated,predictions,textmining	3
MAGEA10	2.29	1.72	2.35709e-06	8.75448e-06	0	Yes	1.733	3.008	0.366	integrated,predictions,textmining	3
GALNT17	2.02	1.6	2.39888e-07	1.03767e-06	0	Yes	1.729	2.714	0.389	integrated,predictions,textmining	3
GYG2	3.65	2.93	9.93974e-23	3.47731e-21	0	Yes	1.72	3.122	0.355	integrated,predictions,textmining	3
MGAT5B	3.29	4.25	1.86362e-22	6.41684e-21	0	Yes	1.701	2.766	0.381	integrated,predictions,textmining	3
PLD4	-3.45	3.52	1.20953e-14	1.73933e-13	0	Yes	1.698	3.048	0.358	integrated,predictions,textmining	3
B4GALT2	2.5	5.13	4.75317e-26	2.13381e-24	0	Yes	1.681	3.319	0.336	integrated,predictions,textmining	3
NTN3	2.37	2.59	3.19012e-19	8.25069e-18	0	Yes	1.681	2.782	0.377	integrated,textmining	2
B4GAT1	2.87	4.04	1.94877e-22	6.69377e-21	0	Yes	1.664	3.336	0.333	integrated,predictions,textmining	3
HS6ST2	3.84	2.84	8.1873e-19	2.03051e-17	0	Yes	1.637	3.232	0.336	integrated,textmining	2
ERP27	-2.1	1.86	1.16187e-14	1.67929e-13	0	Yes	1.635	2.797	0.369	integrated,predictions,textmining	3
TMEM35A	4.93	3.47	5.5072e-40	7.69706e-38	0	Yes	1.612	3.388	0.322	integrated,predictions,textmining	3
PCBP4	4.78	5.69	1.57335e-38	1.9241e-36	0	Yes	1.587	3.253	0.328	integrated,predictions,textmining	3
SYNE3	-2.15	4.79	1.02939e-11	9.14971e-11	0	Yes	1.586	3.414	0.317	integrated,predictions,textmining	3
ARHGEF17	2.42	4.81	2.76345e-16	5.12114e-15	0	Yes	1.585	3.253	0.328	integrated,predictions,textmining	3
RASAL3	-2.76	4.94	2.23087e-11	1.86489e-10	0	Yes	1.563	3.437	0.313	integrated,predictions,textmining	3
B3GALT1	3.88	2.97	7.42064e-28	3.8072e-26	0	Yes	1.527	3.473	0.305	integrated,predictions,textmining	3
CEND1	3.59	3.24	1.06364e-22	3.70276e-21	0	Yes	1.504	2.957	0.337	integrated,textmining	2
VSTM2L	4.78	3.74	2.66095e-22	8.98768e-21	0	Yes	1.478	3.522	0.296	integrated,predictions,textmining	3
TMEM132C	4.23	3.45	2.28075e-14	3.14428e-13	0	Yes	1.474	3.228	0.313	integrated,predictions,textmining	3
CHST2	-2.16	5	4.15533e-11	3.31631e-10	0	Yes	1.469	3.531	0.294	integrated,textmining	2
SCG3	5.93	4.57	3.62062e-52	7.33745e-49	0	Yes	1.466	3.287	0.308	integrated,predictions,textmining	3
DCLK2	4.13	4.68	1.70838e-37	1.94659e-35	0	Yes	1.456	3.544	0.291	integrated,textmining	2
SERP2	3.02	2.51	2.47104e-22	8.38618e-21	0	Yes	1.455	2.974	0.329	integrated,predictions,textmining	3
JAKMIP3	2.37	2.81	3.12828e-20	8.99246e-19	0	Yes	1.453	2.924	0.332	integrated,textmining	2
PRRG3	2.22	1.81	1.68238e-10	1.21735e-09	0	Yes	1.452	3.548	0.29	integrated,textmining	2
MPPED2	2.7	3.11	1.05561e-15	1.81075e-14	0	Yes	1.424	2.169	0.396	integrated,predictions,textmining	3
CHST1	4.31	3.36	1.96084e-23	7.21569e-22	0	Yes	1.42	3.317	0.3	integrated,textmining	2
RANBP17	2.22	3.19	2.13693e-22	7.28715e-21	0	Yes	1.409	3.231	0.304	integrated,predictions,textmining	3
VRK2	-2.46	3.16	1.51259e-15	2.53486e-14	0	Yes	1.395	3.605	0.279	integrated,predictions,textmining	3
ARFGEF3	2.76	2.82	9.83503e-09	5.29185e-08	0	Yes	1.365	3.086	0.307	integrated,predictions,textmining	3
GALNT10	-2.02	5.09	1.47943e-14	2.09977e-13	0	Yes	1.356	3.377	0.286	integrated,predictions,textmining	3
DIP2C	3.24	4.32	2.57729e-37	2.87886e-35	0	Yes	1.332	2.309	0.366	integrated,predictions,textmining	3
SGSM1	3.34	3.96	2.74783e-23	1.00079e-21	0	Yes	1.307	3.693	0.261	integrated,predictions,textmining	3
DSEL	2.76	2.85	4.11825e-16	7.45648e-15	0	Yes	1.29	3.421	0.274	integrated,predictions,textmining	3
EMILIN2	-2.27	5.7	3.74868e-09	2.15648e-08	0	Yes	1.274	3.726	0.255	integrated,predictions,textmining	3
MARCHF11	5.48	3.91	1.6462e-30	1.02425e-28	0	Yes	1.272	3.122	0.289	integrated,predictions,textmining	3
FKBP9	3.04	3.82	2.67538e-29	1.53036e-27	0	Yes	1.27	3.544	0.264	integrated,predictions,textmining	3
CORO6	2.18	3.54	1.89621e-12	1.93175e-11	0	Yes	1.26	2.743	0.315	integrated,predictions,textmining	3
GUCY1A2	2.14	1.8	3.04927e-12	2.98942e-11	0	Yes	1.243	3.757	0.249	integrated,predictions,textmining	3
CDYL	-2.14	4.22	3.90759e-18	9.10979e-17	0	Yes	1.242	3.758	0.248	integrated,predictions,textmining	3
TTC28	2.4	4.89	6.1629e-23	2.20497e-21	0	Yes	1.226	3.774	0.245	integrated,predictions,textmining	3
ABHD15	-2.83	3.49	2.30665e-20	6.73296e-19	0	Yes	1.217	3.559	0.255	integrated,predictions,textmining	3
GALNT13	3.33	2.49	7.8142e-21	2.37117e-19	0	Yes	1.212	3.509	0.257	integrated,predictions,textmining	3
FRMD5	2.25	3.85	2.01077e-25	8.59182e-24	0	Yes	1.142	3.858	0.228	integrated,predictions,textmining	3
WDR17	2.2	3.42	5.74677e-22	1.89811e-20	0	Yes	1.132	3.467	0.246	integrated,predictions,textmining	3
SMIM24	-2.14	1.78	1.91989e-17	4.13285e-16	0	Yes	1.126	3.251	0.257	integrated,predictions,textmining	3
TAFA5	3.2	2.55	2.13568e-13	2.52367e-12	0	Yes	1.121	3.879	0.224	integrated,predictions,textmining	3
HID1	4.51	5.59	9.50525e-37	9.63153e-35	0	Yes	1.114	3.886	0.223	integrated,textmining	2
NYNRIN	3.56	4.67	5.09178e-26	2.27502e-24	0	Yes	1.1	3.337	0.248	integrated,predictions,textmining	3
PGAP4	3.94	3.94	6.85865e-32	4.81668e-30	0	Yes	1.038	3.962	0.208	integrated,textmining	2
RNF182	2.81	3.88	9.11533e-17	1.791e-15	0	Yes	1.002	3.998	0.2	integrated,textmining	2
RTL5	3.1	4.99	3.32897e-22	1.11642e-20	0	Yes	0.964	3.063	0.239	integrated,predictions,textmining	3
KLHL23	2.94	4.58	2.32382e-22	7.89599e-21	0	Yes	0.938	3.622	0.206	integrated,predictions	2
FAM78A	-2.47	4.21	2.00429e-11	1.68541e-10	0	Yes	0.84	3.152	0.21	integrated,predictions	2
GALNT16	4.83	3.73	3.90412e-37	4.14861e-35	0	Yes	0.788	3.812	0.171	integrated,textmining	2
FAXC	4.84	3.67	2.82795e-44	7.16381e-42	0	Yes	0.759	3.837	0.165	integrated,textmining	2
SLFN13	-3.55	3.91	1.33311e-18	3.24104e-17	0	Yes	0.734	4.266	0.147	integrated,predictions	2
DENND2A	4.51	3.92	1.98693e-44	5.12485e-42	0	Yes	0.685	4.315	0.137	integrated,predictions,textmining	3
FAM178B	-3.5	2.65	5.13282e-21	1.5881e-19	0	Yes	0.62	2.654	0.189	integrated,predictions	2
SOBP	3.74	3.48	9.31878e-36	8.58417e-34	0	Yes	0.609	3.77	0.139	integrated,predictions	2
ZNF205	2.73	3.14	1.29159e-32	9.59294e-31	0	Yes	0.188	4.395	0.041	integrated,predictions	2
EMILIN3	2.16	1.58	1.39187e-18	3.37233e-17	0	Yes	0.166	4.121	0.039	integrated,predictions	2
FAM13C	3.21	2.37	5.99694e-29	3.32965e-27	0	Yes	0.141	3.783	0.036	integrated,predictions	2
ELANE	-3.05	3	2.40167e-09	1.42315e-08		Yes	5	0	1	integrated,knowledge,textmining	3
CIITA	-3.46	5.81	2.37535e-13	2.78946e-12		Yes	3.481	1.519	0.696	integrated,knowledge,textmining	3
NFKB1	-2.31	6.27	1.40244e-09	8.66698e-09		Yes	3.392	1.608	0.678	integrated,textmining	2
SST	3.49	2.41	3.68003e-09	2.11976e-08		Yes	3.387	1.505	0.692	integrated,textmining	2
FGF2	2.6	2.24	1.72971e-17	3.74049e-16		Yes	3.3	1.7	0.66	integrated,textmining	2
CCND1	6.48	7.38	6.78014e-48	3.10268e-45		Yes	3.186	1.814	0.637	integrated,textmining	2
NES	6.33	5.04	8.11373e-42	1.36215e-39		Yes	3.131	1.834	0.631	integrated,textmining	2
SYN3	4.37	3.51	3.33878e-27	1.64458e-25		Yes	3.094	1.906	0.619	integrated,textmining	2
CKMT1B	2.85	2.04	3.3821e-32	2.43546e-30		Yes	3.075	1.925	0.615	integrated,textmining	2
TBX21	-3.07	2.86	1.57598e-18	3.8022e-17		Yes	3.054	1.827	0.626	integrated,textmining	2
GAL	4.4	3.99	2.83927e-17	5.98483e-16		Yes	2.992	2.008	0.598	integrated,textmining	2
FGF17	2.62	2.17	5.53696e-15	8.47785e-14		Yes	2.989	2.011	0.598	integrated,textmining	2
RAG1	-2.42	2.07	1.52924e-11	1.31837e-10		Yes	2.984	1.878	0.614	integrated,textmining	2
CTSS	-2.77	6.79	4.48208e-08	2.16526e-07		Yes	2.972	2.028	0.594	integrated,textmining	2
FOXO1	-2.7	4.88	6.5692e-13	7.23168e-12		Yes	2.931	2.069	0.586	integrated,textmining	2
PPARGC1A	2.4	2.05	1.93025e-15	3.18587e-14		Yes	2.912	2.088	0.582	integrated,textmining	2
STAT5A	-2.59	5.61	2.4363e-13	2.85512e-12		Yes	2.904	1.977	0.595	integrated,textmining	2
DNTT	-2.46	1.62	2.60853e-10	1.82289e-09		Yes	2.868	2.132	0.574	integrated,textmining	2
DBH	5.74	5.64	2.55988e-22	8.6773e-21		Yes	2.844	2.156	0.569	integrated,textmining	2
ELN	2.85	3.06	7.06013e-12	6.47205e-11		Yes	2.835	2.165	0.567	integrated,textmining	2
B3GAT1	2.36	4.45	1.19191e-15	2.02983e-14		Yes	2.83	2.018	0.584	integrated,textmining	2
BCL2L11	-2.05	5.79	5.41873e-12	5.08064e-11		Yes	2.829	2.171	0.566	integrated,textmining	2
GATA3	3.38	7.14	3.79946e-34	3.16124e-32		Yes	2.821	2.179	0.564	integrated,textmining	2
MAOA	6.06	5.39	5.51597e-32	3.91248e-30		Yes	2.776	2.091	0.57	integrated,textmining	2
STAT6	-2.48	6.52	1.0956e-10	8.1629e-10		Yes	2.766	2.149	0.563	integrated,textmining	2
LGALS9	-2.23	4.9	1.23627e-10	9.12476e-10		Yes	2.755	2.245	0.551	integrated,textmining	2
ISL1	6.28	4.83	4.20103e-36	3.99972e-34		Yes	2.753	2.141	0.563	integrated,textmining	2
BCL6	-2.06	5.39	1.01664e-09	6.43695e-09		Yes	2.744	2.256	0.549	integrated,textmining	2
KLF4	-2.05	5.43	8.72129e-06	2.97834e-05		Yes	2.74	2.174	0.558	integrated,textmining	2
REL	-2.94	5.98	9.92404e-12	8.84034e-11		Yes	2.717	2.164	0.557	integrated,textmining	2
IRF4	-4.52	5.07	1.30687e-15	2.20969e-14		Yes	2.697	2.211	0.55	integrated,textmining	2
FKBP10	3.64	3.54	3.1871e-18	7.47926e-17		Yes	2.679	2.321	0.536	integrated,textmining	2
ALDH7A1	3.19	4.21	9.22542e-27	4.44387e-25		Yes	2.678	2.322	0.536	integrated,textmining	2
EOMES	-2.49	1.87	1.90555e-18	4.5547e-17		Yes	2.678	2.176	0.552	integrated,textmining	2
LEF1	-2.7	4.23	4.74462e-09	2.6821e-08		Yes	2.669	2.331	0.534	integrated,textmining	2
TIMP2	2.31	7.6	3.59518e-26	1.63204e-24		Yes	2.668	2.332	0.534	integrated,textmining	2
AHR	-2.45	5.58	4.88618e-09	2.75663e-08		Yes	2.662	2.338	0.532	integrated,textmining	2
NFATC1	-2.43	4.15	4.73274e-12	4.48656e-11		Yes	2.651	2.349	0.53	integrated,textmining	2
BMP7	4.24	3.18	1.24855e-18	3.04854e-17		Yes	2.647	2.353	0.529	integrated,textmining	2
PRDM1	-2.64	4.48	8.92237e-10	5.71176e-09		Yes	2.647	2.353	0.529	integrated,textmining	2
EPAS1	2.21	4.85	3.49959e-07	1.47578e-06		Yes	2.632	2.236	0.541	integrated,textmining	2
GNLY	-4.1	4.87	9.80409e-15	1.43014e-13		Yes	2.631	2.369	0.526	integrated,textmining	2
ELAVL3	6.95	5.65	3.29181e-57	4.66976e-53		Yes	2.63	1.86	0.586	integrated,textmining	2
PADI4	-2.5	3.33	6.68001e-07	2.70441e-06		Yes	2.63	2.37	0.526	integrated,textmining	2
NR3C1	-2.38	5.8	5.88378e-13	6.53108e-12		Yes	2.627	2.373	0.525	integrated,textmining	2
SPI1	-2.72	6.33	1.56972e-08	8.16729e-08		Yes	2.622	2.378	0.524	integrated,textmining	2
IRF1	-2.84	6.53	4.63721e-11	3.67505e-10		Yes	2.615	2.293	0.533	integrated,textmining	2
ASCL1	3.47	2.45	1.69497e-13	2.04029e-12		Yes	2.604	2.396	0.521	integrated,textmining	2
KALRN	4.48	4.58	1.52161e-41	2.47253e-39		Yes	2.575	2.279	0.53	integrated,textmining	2
MAPK12	2.79	4.6	3.37678e-23	1.22202e-21		Yes	2.551	2.449	0.51	integrated,textmining	2
MAPK11	2.37	4.17	4.2002e-20	1.18812e-18		Yes	2.542	2.372	0.517	integrated,textmining	2
IRF8	-3.45	6.08	5.08987e-13	5.71921e-12		Yes	2.537	2.463	0.507	integrated,textmining	2
RELB	-2.12	5.24	1.1272e-08	6.01147e-08		Yes	2.532	2.468	0.506	integrated,textmining	2
STAT4	-2.4	4.11	2.37467e-11	1.97578e-10		Yes	2.529	2.365	0.517	integrated,textmining	2
RETN	-2.23	2.17	7.24375e-10	4.70512e-09		Yes	2.517	2.343	0.518	integrated,textmining	2
TWIST1	3.59	3.06	4.327e-10	2.91259e-09		Yes	2.513	2.487	0.503	integrated,textmining	2
TSPO	-2.1	4.79	2.83456e-09	1.6623e-08		Yes	2.513	2.381	0.513	integrated,textmining	2
ALOX5	-2.81	5.11	1.40839e-09	8.69237e-09		Yes	2.504	2.496	0.501	integrated,textmining	2
RUNX1	-2.55	5.87	2.3446e-13	2.75792e-12		Yes	2.502	2.498	0.5	integrated,textmining	2
PGF	2.39	3.07	4.20263e-18	9.77352e-17		Yes	2.498	2.502	0.5	integrated,textmining	2
UCP2	-2.25	6.22	1.91992e-13	2.28682e-12		Yes	2.483	2.371	0.512	integrated,textmining	2
PAX5	-3.89	4.71	4.27978e-13	4.84347e-12		Yes	2.481	2.371	0.511	integrated,textmining	2
SH2D3A	-2.2	2.65	1.18832e-10	8.8098e-10		Yes	2.474	1.699	0.593	integrated,textmining	2
S100A4	-3.16	5.35	2.71692e-11	2.23693e-10		Yes	2.465	2.535	0.493	integrated,textmining	2
TCF7	-2.01	6.07	7.13236e-09	3.92321e-08		Yes	2.465	2.535	0.493	integrated,textmining	2
KLF2	-2.76	6.17	3.94564e-10	2.67365e-09		Yes	2.454	2.232	0.524	integrated,textmining	2
PSMB9	-2.27	4.19	1.63908e-10	1.18814e-09		Yes	2.449	2.386	0.507	integrated,textmining	2
FERMT3	-2.39	5.97	1.61998e-10	1.1749e-09		Yes	2.429	2.423	0.501	integrated,textmining	2
SMAD9	3.65	3.43	1.54475e-28	8.31645e-27		Yes	2.427	2.497	0.493	integrated,textmining	2
TNFAIP3	-3.32	7.6	4.07518e-09	2.32685e-08		Yes	2.421	2.579	0.484	integrated,textmining	2
MYCN	5.18	5.4	5.73534e-17	1.1557e-15		Yes	2.416	2.584	0.483	integrated,textmining	2
NR4A2	-3.26	5.7	5.1954e-09	2.91889e-08		Yes	2.416	2.584	0.483	integrated,textmining	2
CCN1	2.08	2.28	9.55245e-07	3.77101e-06		Yes	2.409	2.591	0.482	integrated,textmining	2
ETS1	-2.99	6.83	2.33581e-12	2.34092e-11		Yes	2.407	2.499	0.491	integrated,textmining	2
CHGA	7.18	6.29	4.1126e-42	7.07167e-40		Yes	2.401	2.599	0.48	integrated,textmining	2
NFKB2	-2.58	6.46	2.02636e-08	1.03402e-07		Yes	2.394	2.606	0.479	integrated,textmining	2
MIR7-3HG	2.52	1.76	2.30637e-16	4.31354e-15		Yes	2.378	0.576	0.805	integrated,textmining	2
GATA2	2.57	6.29	2.80122e-16	5.18774e-15		Yes	2.375	2.625	0.475	integrated,textmining	2
MCUB	-2.58	4.1	4.93566e-13	5.55473e-12		Yes	2.375	2.625	0.475	integrated,textmining	2
NFE2	-3.28	3.17	1.84552e-14	2.58446e-13		Yes	2.361	2.639	0.472	integrated,textmining	2
EEF1A2	7.27	6.71	1.16084e-49	8.00288e-47		Yes	2.356	2.644	0.471	integrated,textmining	2
IGLL5	-2.77	1.98	9.71321e-15	1.41907e-13		Yes	2.352	2.215	0.515	integrated,textmining	2
IKZF1	-3.63	5.56	3.26848e-12	3.18452e-11		Yes	2.349	2.651	0.47	integrated,textmining	2
CCND2	-3.04	5.72	1.74985e-15	2.90671e-14		Yes	2.347	2.653	0.469	integrated,textmining	2
PSMB8	-2.37	4.82	7.48651e-13	8.15458e-12		Yes	2.344	2.656	0.469	integrated,textmining	2
PNMA3	2.31	3.89	2.87018e-10	1.98616e-09		Yes	2.339	2.346	0.499	integrated,textmining	2
GATA1	-3.3	2.31	9.01796e-20	2.46017e-18		Yes	2.335	2.665	0.467	integrated,textmining	2
RUNX3	-3.74	6.08	8.16482e-12	7.37746e-11		Yes	2.33	2.67	0.466	integrated,textmining	2
MEF2C	-2.71	4.57	1.13924e-13	1.40961e-12		Yes	2.325	2.675	0.465	integrated,textmining	2
PRSS57	-3.27	2.64	1.30446e-18	3.17496e-17		Yes	2.319	2.681	0.464	integrated,textmining	2
PLCB2	-2.36	5.97	1.39437e-08	7.31666e-08		Yes	2.313	2.58	0.473	integrated,textmining	2
COL3A1	3.1	3.33	7.18682e-07	2.89596e-06		Yes	2.313	2.687	0.463	integrated,textmining	2
CA1	-4.85	4.24	7.87239e-18	1.77548e-16		Yes	2.301	2.535	0.476	integrated,textmining	2
P3H4	3.3	3.61	1.60548e-29	9.41129e-28		Yes	2.299	2.701	0.46	integrated,textmining	2
BCL2A1	-2.49	4.12	2.39018e-06	8.86578e-06		Yes	2.294	2.706	0.459	integrated,textmining	2
DUSP5	-2.08	4.99	3.6705e-09	2.11493e-08		Yes	2.287	2.543	0.473	integrated,textmining	2
PHOX2B	7.69	6	8.41047e-45	2.27259e-42		Yes	2.286	2.523	0.475	integrated,textmining	2
POU3F2	2.47	1.79	1.58317e-14	2.23693e-13		Yes	2.277	2.723	0.455	integrated,textmining	2
NPAS4	2.79	2.08	2.32657e-10	1.64407e-09		Yes	2.271	2.522	0.474	integrated,textmining	2
SRGAP3	3.33	5.13	2.83242e-37	3.10276e-35		Yes	2.245	2.528	0.47	integrated,textmining	2
INA	6.86	5.2	7.32958e-48	3.30087e-45		Yes	2.231	2.625	0.459	integrated,textmining	2
SRGN	-3.09	7.41	4.25695e-09	2.4277e-08		Yes	2.216	2.784	0.443	integrated,textmining	2
APOBEC3G	-2.71	3.76	4.62425e-16	8.35132e-15		Yes	2.213	2.787	0.443	integrated,textmining	2
HSF4	2.24	3.56	2.56743e-12	2.55411e-11		Yes	2.21	2.661	0.454	integrated,textmining	2
PRSS3	3.23	2.43	3.34043e-22	1.11895e-20		Yes	2.206	2.794	0.441	integrated,textmining	2
SIX3	3.78	2.8	2.24122e-13	2.64179e-12		Yes	2.189	2.415	0.475	integrated,textmining	2
MDK	5.33	6.56	5.01463e-40	7.07836e-38		Yes	2.186	2.814	0.437	integrated,textmining	2
GZMM	-2.51	3.09	5.31702e-15	8.1764e-14		Yes	2.185	2.815	0.437	integrated,textmining	2
PNMA2	5.88	4.48	3.00715e-50	2.58542e-47		Yes	2.183	2.449	0.471	integrated,textmining	2
AZU1	-2.88	4.08	7.01173e-10	4.56382e-09		Yes	2.182	2.818	0.436	integrated,textmining	2
PIK3R3	2.74	4.17	4.7967e-25	1.98096e-23		Yes	2.176	2.693	0.447	integrated,textmining	2
VGF	4.87	4.9	1.01829e-16	1.97884e-15		Yes	2.165	2.835	0.433	integrated,textmining	2
JCHAIN	-3.2	5.56	5.06794e-07	2.08902e-06		Yes	2.163	2.837	0.433	integrated,textmining	2
NFKBIZ	-2.55	6.77	1.5727e-07	6.99385e-07		Yes	2.158	2.662	0.448	integrated,textmining	2
DHCR24	3.13	4.88	4.63395e-20	1.30302e-18		Yes	2.149	2.851	0.43	integrated,textmining	2
C1QB	2	4.13	1.40461e-06	5.3963e-06		Yes	2.148	2.664	0.446	integrated,textmining	2
QDPR	2.61	5.53	1.16085e-21	3.74267e-20		Yes	2.147	2.713	0.442	integrated,textmining	2
CES1	-2.04	2.06	9.99928e-09	5.37513e-08		Yes	2.133	2.867	0.427	integrated,textmining	2
IL32	-2.04	3.71	5.13728e-08	2.46332e-07		Yes	2.133	2.741	0.438	integrated,textmining	2
PROX1	4.11	3.28	1.44932e-24	5.77529e-23		Yes	2.132	2.786	0.434	integrated,textmining	2
IGFBP5	3.67	3.9	4.38306e-17	8.98528e-16		Yes	2.132	2.702	0.441	integrated,textmining	2
IFI16	-2.16	5.63	8.38824e-12	7.57065e-11		Yes	2.127	2.873	0.425	integrated,textmining	2
REST	-2.79	4.81	1.5635e-16	2.9892e-15		Yes	2.125	2.875	0.425	integrated,textmining	2
SH2D1A	-2.93	2.82	6.0185e-14	7.7511e-13		Yes	2.125	2.875	0.425	integrated,textmining	2
TUBB2A	3.14	5.11	6.3636e-24	2.42021e-22		Yes	2.12	2.88	0.424	integrated,textmining	2
ERAP2	-2.49	4.44	8.33523e-14	1.05293e-12		Yes	2.106	2.777	0.431	integrated,textmining	2
ETV1	2.27	2.07	4.65703e-08	2.24366e-07		Yes	2.106	2.519	0.455	integrated,textmining	2
HBB	-4.98	8.11	2.26348e-13	2.66582e-12		Yes	2.104	2.896	0.421	integrated,textmining	2
LYZ	-3.73	7.83	6.41655e-08	3.02711e-07		Yes	2.102	2.898	0.42	integrated,textmining	2
MSI1	5.27	3.99	8.48435e-48	3.76122e-45		Yes	2.1	2.634	0.444	integrated,textmining	2
NPTX2	2.12	2.73	3.71498e-08	1.82072e-07		Yes	2.093	2.694	0.437	integrated,textmining	2
CENPV	2.47	5.39	3.96175e-22	1.31928e-20		Yes	2.092	2.908	0.418	integrated,textmining	2
FSTL1	2.43	4.25	5.14614e-12	4.84105e-11		Yes	2.091	2.784	0.429	integrated,textmining	2
EBF3	2.68	2.67	1.35233e-12	1.40646e-11		Yes	2.09	2.91	0.418	integrated,textmining	2
RNASE2	-2.6	2.5	2.19954e-09	1.31242e-08		Yes	2.08	2.734	0.432	integrated,textmining	2
RBFOX1	3.7	2.89	7.21202e-22	2.36281e-20		Yes	2.078	2.922	0.416	integrated,textmining	2
OAS2	-2.18	4.64	2.96801e-07	1.26572e-06		Yes	2.073	2.927	0.415	integrated,textmining	2
TFEC	-2.32	3.45	2.21773e-08	1.12541e-07		Yes	2.071	2.774	0.427	integrated,textmining	2
LOXL1	2.1	2.57	1.90772e-11	1.60945e-10		Yes	2.07	2.93	0.414	integrated,textmining	2
TPPP	2.54	3.95	6.8019e-19	1.6973e-17		Yes	2.062	2.938	0.412	integrated,textmining	2
FUT9	3.32	2.56	9.1792e-19	2.26266e-17		Yes	2.061	2.939	0.412	integrated,textmining	2
GFI1	-2.82	2.83	8.93816e-15	1.31522e-13		Yes	2.058	2.942	0.412	integrated,textmining	2
TCL1A	-3.38	2.79	4.46056e-12	4.24824e-11		Yes	2.057	2.753	0.428	integrated,textmining	2
LATS2	-2.38	3.77	2.77608e-11	2.28365e-10		Yes	2.053	2.947	0.411	integrated,textmining	2
FABP6	3.53	2.64	3.24278e-19	8.37164e-18		Yes	2.044	2.756	0.426	integrated,textmining	2
PYCR1	2.36	4.68	4.02734e-15	6.29552e-14		Yes	2.044	2.956	0.409	integrated,textmining	2
LMO2	-2.49	4.53	5.2816e-14	6.8487e-13		Yes	2.042	2.773	0.424	integrated,textmining	2
FGF14	2.83	2.06	4.86569e-19	1.23368e-17		Yes	2.038	2.519	0.447	integrated,textmining	2
RAB11FIP1	-2.44	6.19	3.05449e-15	4.87413e-14		Yes	2.031	2.969	0.406	integrated,textmining	2
IKZF2	-2.58	3.76	2.3231e-17	4.95199e-16		Yes	2.03	2.553	0.443	integrated,textmining	2
SCG2	7.15	5.67	1.10558e-42	2.09116e-40		Yes	2.027	2.973	0.405	integrated,textmining	2
AMH	3.49	4.2	1.07661e-14	1.56323e-13		Yes	2.027	2.973	0.405	integrated,textmining	2
TAL1	-3.2	3.36	5.87429e-16	1.04231e-14		Yes	2.026	2.798	0.42	integrated,textmining	2
ZBP1	-2.84	3.28	9.73581e-14	1.21792e-12		Yes	2.024	2.976	0.405	integrated,textmining	2
NKX6-1	2.15	1.64	1.35955e-05	4.49309e-05		Yes	2.024	2.85	0.415	integrated,textmining	2
PPFIA3	4.35	4.71	2.45066e-40	3.54746e-38		Yes	2.023	2.977	0.405	integrated,textmining	2
FKBP1B	2.03	2.16	2.01233e-20	5.91647e-19		Yes	2.022	2.773	0.422	integrated,textmining	2
AKAP13	-2.25	7.68	7.31919e-14	9.31211e-13		Yes	2.02	2.98	0.404	integrated,textmining	2
TUBB2B	7.51	6	2.09591e-55	1.1893e-51		Yes	2.016	2.984	0.403	integrated,textmining	2
HBD	-4.36	3.33	2.15115e-18	5.10731e-17		Yes	2.016	2.813	0.417	integrated,textmining	2
GBP5	-2.84	4.52	2.42281e-09	1.43388e-08		Yes	2	3	0.4	integrated,knowledge	2
EFS	3.07	2.37	8.37708e-13	9.05082e-12		Yes	1.986	2.637	0.43	integrated,textmining	2
LIN28B	3.44	2.52	1.7825e-24	7.08308e-23		Yes	1.984	2.886	0.407	integrated,textmining	2
VSNL1	3.35	2.53	5.51683e-15	8.4559e-14		Yes	1.984	2.351	0.458	integrated,textmining	2
MYT1L	5.3	4.23	7.19803e-40	9.91372e-38		Yes	1.98	2.802	0.414	integrated,textmining	2
MEIS1	3.59	5.66	5.1033e-29	2.85584e-27		Yes	1.979	2.835	0.411	integrated,textmining	2
SP100	-3.07	5.97	2.88181e-14	3.90275e-13		Yes	1.979	2.847	0.41	integrated,textmining	2
GADD45G	2.05	3.7	2.71966e-10	1.89123e-09		Yes	1.978	3.022	0.396	integrated,textmining	2
GDAP1	2.87	5.18	2.43177e-31	1.63882e-29		Yes	1.975	3.025	0.395	integrated,textmining	2
NLRP2	-2.01	2.47	8.21997e-08	3.81198e-07		Yes	1.974	2.882	0.407	integrated,textmining	2
SPIB	-3.48	3.32	3.83084e-19	9.82718e-18		Yes	1.973	3.027	0.395	integrated,textmining	2
DCLK3	3.71	2.75	2.27201e-26	1.05329e-24		Yes	1.969	2.581	0.433	integrated,textmining	2
AFF1	-2.05	6.19	3.27831e-17	6.85931e-16		Yes	1.967	2.683	0.423	integrated,textmining	2
CST7	-3.17	3.31	1.49852e-14	2.12565e-13		Yes	1.965	2.819	0.411	integrated,textmining	2
GZMH	-3.3	2.32	2.70104e-18	6.37024e-17		Yes	1.958	2.835	0.409	integrated,textmining	2
NR2F2	2.24	1.97	1.88723e-08	9.68603e-08		Yes	1.955	3.045	0.391	integrated,textmining	2
CHN1	4.49	3.79	2.12511e-43	4.49952e-41		Yes	1.954	2.878	0.404	integrated,textmining	2
ARHGDIB	-2.82	6.97	1.33354e-11	1.16202e-10		Yes	1.954	3.046	0.391	integrated,textmining	2
AKR1C3	-2.49	2.28	6.18583e-18	1.41308e-16		Yes	1.951	3.049	0.39	integrated,textmining	2
NFIA	-2.28	3.67	2.39089e-13	2.80539e-12		Yes	1.95	3.05	0.39	integrated,textmining	2
SH3GL3	2.71	2.02	6.01672e-13	6.67082e-12		Yes	1.95	2.567	0.432	integrated,textmining	2
PLIN3	-2.23	4.22	3.1354e-12	3.06413e-11		Yes	1.95	2.926	0.4	integrated,textmining	2
FOSL2	-2.5	7.74	4.57152e-09	2.59251e-08		Yes	1.95	2.961	0.397	integrated,textmining	2
PFN2	5.04	5.2	3.58896e-45	1.04388e-42		Yes	1.949	3.051	0.39	integrated,textmining	2
BHLHE40	-2.06	6.44	3.37909e-08	1.66588e-07		Yes	1.948	3.052	0.39	integrated,textmining	2
PEG3	5.82	5.4	4.00022e-33	3.10943e-31		Yes	1.944	2.937	0.398	integrated,textmining	2
INSM2	5.33	3.93	3.68766e-28	1.93394e-26		Yes	1.943	2.815	0.408	integrated,textmining	2
BCYRN1	2.37	2.48	1.308e-17	2.87678e-16		Yes	1.939	0.323	0.857	integrated,textmining	2
NR2F1	3.36	2.77	6.17011e-11	4.78694e-10		Yes	1.935	3.065	0.387	integrated,textmining	2
CHGB	7.68	6.62	4.02526e-41	6.2407e-39		Yes	1.933	2.866	0.403	integrated,textmining	2
NLRC5	-3.03	6.61	2.09971e-12	2.12457e-11		Yes	1.932	3.068	0.386	integrated,textmining	2
TEAD1	5.63	4.84	3.5312e-47	1.45199e-44		Yes	1.93	2.955	0.395	integrated,textmining	2
HDC	-2.42	1.64	4.07226e-18	9.47811e-17		Yes	1.923	2.882	0.4	integrated,textmining	2
GBP2	-2.25	5.46	2.00393e-08	1.02313e-07		Yes	1.921	3.079	0.384	integrated,textmining	2
ID4	3.25	2.88	2.47994e-13	2.90268e-12		Yes	1.915	3.085	0.383	integrated,textmining	2
SRGAP1	3.02	4.39	2.67834e-24	1.04525e-22		Yes	1.911	2.928	0.395	integrated,textmining	2
ELAVL2	5.3	3.94	1.29913e-30	8.17271e-29		Yes	1.906	2.432	0.439	integrated,textmining	2
NOTUM	2.16	1.88	5.52492e-12	5.17336e-11		Yes	1.902	2.874	0.398	integrated,textmining	2
TAGLN3	5.73	4.15	6.03126e-43	1.20506e-40		Yes	1.9	2.833	0.401	integrated,textmining	2
ZFYVE9	2.26	3.51	4.7236e-31	3.1167e-29		Yes	1.889	3.111	0.378	integrated,textmining	2
YBX3	-3.37	5.7	6.09251e-15	9.26348e-14		Yes	1.88	3.12	0.376	integrated,textmining	2
MBNL1	-2.61	6.88	2.89779e-16	5.34662e-15		Yes	1.879	3.121	0.376	integrated,textmining	2
PIM2	-2.17	5.39	5.57089e-12	5.20954e-11		Yes	1.871	2.873	0.394	integrated,textmining	2
PBX1	2.88	5.15	3.18668e-23	1.15617e-21		Yes	1.868	3.132	0.374	integrated,textmining	2
NOVA2	6.21	4.89	2.58471e-56	2.44444e-52		Yes	1.865	2.665	0.412	integrated,textmining	2
MAP3K8	-3.02	5.23	2.59367e-10	1.81384e-09		Yes	1.865	3.01	0.383	integrated,textmining	2
KLF1	-3.72	2.57	3.56826e-21	1.11496e-19		Yes	1.864	3.136	0.373	integrated,textmining	2
NR4A3	-2.82	4.97	1.55839e-06	5.94603e-06		Yes	1.86	2.959	0.386	integrated,textmining	2
TMOD1	3.29	5.96	2.33877e-24	9.19036e-23		Yes	1.857	3.143	0.371	integrated,textmining	2
RBP1	5.6	4.16	2.62866e-46	8.98559e-44		Yes	1.853	3.147	0.371	integrated,textmining	2
OASL	-2.44	3.65	7.85673e-07	3.14402e-06		Yes	1.852	3.148	0.37	integrated,textmining	2
LGALSL	2.46	3.77	4.95089e-24	1.90334e-22		Yes	1.85	2.374	0.438	integrated,textmining	2
SH2D1B	-2.74	2	4.36463e-19	1.11261e-17		Yes	1.847	2.938	0.386	integrated,textmining	2
NOVA1	3.93	2.98	1.47624e-36	1.46961e-34		Yes	1.846	3.004	0.381	integrated,textmining	2
DPYSL4	4.87	4.95	1.05398e-42	2.00695e-40		Yes	1.839	2.642	0.41	integrated,textmining	2
SLC25A37	-2.56	6.53	1.46444e-14	2.08058e-13		Yes	1.839	2.741	0.402	integrated,textmining	2
LY86	-2.21	2.95	1.63982e-10	1.18838e-09		Yes	1.838	3.162	0.368	integrated,textmining	2
FGL2	-2.12	4.81	1.97318e-05	6.37404e-05		Yes	1.836	3.164	0.367	integrated,textmining	2
ISG20	-2.64	4.87	1.35104e-11	1.1751e-10		Yes	1.832	3.168	0.366	integrated,textmining	2
CTSE	-2.97	1.87	7.14002e-20	1.96486e-18		Yes	1.831	3.169	0.366	integrated,textmining	2
HAND2	7.79	6.21	4.25897e-52	8.05571e-49		Yes	1.827	3.173	0.365	integrated,textmining	2
POU2AF1	-3.65	3.51	8.90926e-17	1.75294e-15		Yes	1.819	2.133	0.46	integrated,textmining	2
HHEX	-2.82	3.73	5.536e-16	9.86604e-15		Yes	1.819	2.984	0.379	integrated,textmining	2
ZFP36	-2.49	7.66	1.17441e-09	7.34739e-09		Yes	1.818	3.182	0.364	integrated,textmining	2
MAPK4	4.53	3.4	8.4812e-33	6.38272e-31		Yes	1.816	2.967	0.38	integrated,textmining	2
PHOX2A	6.91	5.74	3.60569e-45	1.04388e-42		Yes	1.811	2.954	0.38	integrated,textmining	2
HBA2	-4.26	5.28	6.59216e-12	6.08633e-11		Yes	1.808	3.192	0.362	integrated,textmining	2
TMOD2	2.98	5.86	2.58855e-23	9.45205e-22		Yes	1.798	2.949	0.379	integrated,textmining	2
MEIS2	4.35	3.59	1.98818e-17	4.27014e-16		Yes	1.797	2.934	0.38	integrated,textmining	2
ACTL6B	5.5	4.08	3.67245e-49	2.2651e-46		Yes	1.782	3.218	0.356	integrated,textmining	2
IFI44	-2.1	5.17	2.73153e-08	1.36851e-07		Yes	1.77	3.091	0.364	integrated,textmining	2
BANK1	-3.35	3.56	1.34957e-12	1.4041e-11		Yes	1.767	3.006	0.37	integrated,textmining	2
NDN	2.63	3.13	1.02156e-09	6.46669e-09		Yes	1.764	3.236	0.353	integrated,textmining	2
WNK3	3.09	2.73	6.25865e-28	3.22269e-26		Yes	1.762	3.238	0.352	integrated,textmining	2
HBG1	-2.77	1.68	7.12755e-14	9.0811e-13		Yes	1.759	3.049	0.366	integrated,textmining	2
CDO1	2.79	2.18	1.05208e-22	3.66704e-21		Yes	1.757	3.243	0.351	integrated,textmining	2
B4GALNT1	5.32	3.96	5.38832e-50	4.24659e-47		Yes	1.747	3.019	0.367	integrated,textmining	2
CCDC88C	-2.39	6.46	9.52776e-13	1.01854e-11		Yes	1.743	3.257	0.349	integrated,textmining	2
GSTA4	3.71	3.98	4.87127e-31	3.19925e-29		Yes	1.739	3.261	0.348	integrated,textmining	2
ST6GALNAC5	2.39	1.8	1.76798e-13	2.12008e-12		Yes	1.739	3.018	0.366	integrated,textmining	2
CBX8	3.36	4.76	7.30012e-30	4.3696e-28		Yes	1.737	3.263	0.347	integrated,textmining	2
INSM1	4.59	3.65	1.99272e-18	4.74306e-17		Yes	1.727	3.084	0.359	integrated,textmining	2
IFI44L	-2.78	5.04	3.43547e-08	1.69104e-07		Yes	1.726	3.126	0.356	integrated,textmining	2
DUSP2	-2.89	5.57	1.97433e-08	1.00911e-07		Yes	1.725	3.275	0.345	integrated,textmining	2
FOXN4	2.66	2.05	1.18207e-11	1.03929e-10		Yes	1.723	3.03	0.363	integrated,textmining	2
MCRIP1	2.1	3.95	3.94799e-24	1.52605e-22		Yes	1.72	3.28	0.344	integrated,textmining	2
BOK	3.24	3.66	4.75999e-22	1.57769e-20		Yes	1.717	3.283	0.343	integrated,textmining	2
TBX2	6.91	5.64	5.17518e-44	1.22359e-41		Yes	1.713	3.287	0.343	integrated,textmining	2
WHAMM	-2.04	5.04	2.69764e-13	3.14452e-12		Yes	1.713	3.287	0.343	integrated,textmining	2
ACAP1	-2.69	5.27	1.04206e-10	7.78856e-10		Yes	1.712	3.037	0.36	integrated,textmining	2
HBA1	-4.34	4.84	2.0392e-13	2.41671e-12		Yes	1.71	3.29	0.342	integrated,textmining	2
ALAS2	-4.31	3.62	7.59519e-17	1.50321e-15		Yes	1.704	3.296	0.341	integrated,textmining	2
ZNF423	3.96	3.55	5.5843e-31	3.65064e-29		Yes	1.703	3.297	0.341	integrated,textmining	2
NXPH1	4.43	3.2	1.11258e-28	6.08213e-27		Yes	1.702	2.78	0.38	integrated,textmining	2
MZB1	-2.9	4.09	1.39181e-09	8.60688e-09		Yes	1.702	3.298	0.34	integrated,textmining	2
RBFOX2	5.99	6.23	2.81509e-50	2.49593e-47		Yes	1.7	3.3	0.34	integrated,textmining	2
NFKBID	-2.82	5.47	1.16315e-12	1.22498e-11		Yes	1.693	2.998	0.361	integrated,textmining	2
NUAK1	2.94	3.33	1.67339e-19	4.43299e-18		Yes	1.692	3.308	0.338	integrated,textmining	2
CLGN	2.49	3.65	5.46616e-26	2.43846e-24		Yes	1.687	3.313	0.337	integrated,textmining	2
PEG10	4.22	6.73	5.78788e-24	2.21014e-22		Yes	1.685	3.213	0.344	integrated,textmining	2
LMO1	3.74	2.67	1.1996e-21	3.85884e-20		Yes	1.684	3.092	0.353	integrated,textmining	2
ATP6V0E2-AS1	2.19	2.29	3.30048e-17	6.9006e-16		Yes	1.682	0	1	integrated,textmining	2
SELENBP1	-2.76	3.19	2.4756e-13	2.89879e-12		Yes	1.681	3.191	0.345	integrated,textmining	2
LYL1	-2.61	3.67	1.78075e-14	2.50116e-13		Yes	1.671	3.101	0.35	integrated,textmining	2
PGGHG	-2.27	6.24	4.34918e-07	1.8125e-06		Yes	1.671	3.134	0.348	integrated,textmining	2
ARHGAP39	3.06	3.99	2.63416e-29	1.50983e-27		Yes	1.67	3.138	0.347	integrated,textmining	2
CELF4	5.34	4.41	9.99365e-48	4.36215e-45		Yes	1.667	3.333	0.333	integrated,textmining	2
SHOX2	2.21	1.84	1.20279e-10	8.90216e-10		Yes	1.664	3.336	0.333	integrated,textmining	2
TRIM22	-3.19	6.18	3.25324e-12	3.17185e-11		Yes	1.66	3.34	0.332	integrated,textmining	2
FOXO6	2.31	3.1	9.89811e-16	1.69891e-14		Yes	1.655	2.938	0.36	integrated,textmining	2
SRRM4	5.5	4.14	1.35037e-48	7.22884e-46		Yes	1.653	3.097	0.348	integrated,textmining	2
ONECUT2	5.06	4.19	1.18371e-33	9.48706e-32		Yes	1.653	3.347	0.331	integrated,textmining	2
NAV2	2.74	3.41	1.46606e-17	3.19506e-16		Yes	1.652	3.193	0.341	integrated,textmining	2
NLRC3	-2.8	4.64	5.63745e-14	7.28683e-13		Yes	1.646	3.354	0.329	integrated,textmining	2
SH2D2A	-2.44	3.75	7.9827e-14	1.01109e-12		Yes	1.645	3.355	0.329	integrated,textmining	2
MIAT	2.39	8.01	4.89246e-21	1.51704e-19		Yes	1.64	0.787	0.676	integrated,textmining	2
TTBK1	5.79	4.45	4.04443e-56	2.86871e-52		Yes	1.636	3.105	0.345	integrated,textmining	2
DUSP8	2.74	6.55	4.95157e-20	1.38546e-18		Yes	1.628	3.092	0.345	integrated,textmining	2
KHDRBS3	3.18	3.67	1.14918e-27	5.83264e-26		Yes	1.625	3.375	0.325	integrated,textmining	2
ZFP36L1	-2.26	6.87	1.50516e-09	9.2554e-09		Yes	1.623	3.377	0.325	integrated,textmining	2
MBNL3	-2.41	4.36	1.5524e-12	1.60337e-11		Yes	1.618	3.244	0.333	integrated,textmining	2
ST8SIA3	5.76	4.32	3.06833e-51	3.78499e-48		Yes	1.6	3.128	0.338	integrated,textmining	2
HERC5	-2.17	3.7	7.76966e-11	5.92583e-10		Yes	1.598	3.402	0.32	integrated,textmining	2
UBASH3A	-2.19	2.45	1.08507e-10	8.09081e-10		Yes	1.598	3.402	0.32	integrated,textmining	2
ZFP36L2	-2.13	8.07	2.89809e-13	3.36435e-12		Yes	1.588	3.193	0.332	integrated,textmining	2
FBLIM1	3.26	2.83	7.16248e-28	3.68141e-26		Yes	1.586	3.414	0.317	integrated,textmining	2
MFNG	-2.78	4.28	3.53913e-13	4.06363e-12		Yes	1.586	3.152	0.335	integrated,textmining	2
PHOSPHO1	-2.46	2.59	4.20886e-12	4.02744e-11		Yes	1.586	3.174	0.333	integrated,textmining	2
NINL	4.17	4.43	3.99977e-38	4.76812e-36		Yes	1.584	3.416	0.317	integrated,textmining	2
PLAC8	-3.41	4.23	1.51944e-12	1.57334e-11		Yes	1.582	3.189	0.332	integrated,textmining	2
PCSK1N	6.47	5.13	1.74184e-42	3.18835e-40		Yes	1.58	2.983	0.346	integrated,textmining	2
MFAP2	2.64	2.38	8.75074e-18	1.95801e-16		Yes	1.578	3.203	0.33	integrated,textmining	2
SLC25A23	2.2	3.99	1.27898e-15	2.1651e-14		Yes	1.573	3.166	0.332	integrated,textmining	2
RUNX1T1	5.38	4.24	7.58725e-44	1.76447e-41		Yes	1.571	3.429	0.314	integrated,textmining	2
HS3ST5	2.39	1.83	7.94159e-16	1.38148e-14		Yes	1.569	3.431	0.314	integrated,textmining	2
RGCC	-2.21	5.12	6.46985e-10	4.23541e-09		Yes	1.568	3.432	0.314	integrated,textmining	2
ST8SIA6	-2.01	1.22	2.27156e-24	8.9388e-23		Yes	1.565	3.164	0.331	integrated,textmining	2
FGFBP2	-3.3	2.36	3.85917e-18	9.00431e-17		Yes	1.564	2.948	0.347	integrated,textmining	2
MAPK8IP2	6.15	5.32	2.36081e-50	2.2327e-47		Yes	1.561	3.439	0.312	integrated,textmining	2
PRAF2	2.06	4.26	1.63751e-26	7.69195e-25		Yes	1.559	2.121	0.424	integrated,textmining	2
TPPP3	2.46	3.23	1.1626e-09	7.28572e-09		Yes	1.558	3.119	0.333	integrated,textmining	2
TFAP2B	4.53	3.74	5.72783e-13	6.38546e-12		Yes	1.551	3.449	0.31	integrated,textmining	2
CTSW	-3.04	3.85	7.46712e-16	1.30293e-14		Yes	1.546	3.21	0.325	integrated,textmining	2
ARMCX1	2.38	4.03	4.09861e-24	1.57997e-22		Yes	1.544	2.92	0.346	integrated,textmining	2
PARP9	-2.41	4.96	7.03983e-11	5.41138e-10		Yes	1.539	3.461	0.308	integrated,textmining	2
EML1	3.99	3.27	4.01816e-41	6.2407e-39		Yes	1.538	3.462	0.308	integrated,textmining	2
MYBPC2	-2.08	1.74	4.17551e-14	5.52296e-13		Yes	1.536	3.248	0.321	integrated,textmining	2
EFHD2	-2.1	6.86	9.69319e-12	8.65372e-11		Yes	1.535	3.149	0.328	integrated,textmining	2
HOXD3	5.01	3.57	9.37431e-36	8.60737e-34		Yes	1.534	3.466	0.307	integrated,textmining	2
TRIM56	-2.63	4.24	1.22611e-11	1.076e-10		Yes	1.533	3.308	0.317	integrated,textmining	2
DIXDC1	2.75	3.88	7.18862e-32	5.02353e-30		Yes	1.531	3.318	0.316	integrated,textmining	2
SALL2	3.5	3.75	6.1155e-31	3.97045e-29		Yes	1.53	3.011	0.337	integrated,textmining	2
HOXC6	3.18	2.28	6.59514e-18	1.50054e-16		Yes	1.526	3.474	0.305	integrated,textmining	2
TRIM2	4.65	4.95	3.18198e-44	7.78268e-42		Yes	1.525	3.475	0.305	integrated,textmining	2
GBP3	-2.04	2.95	1.21956e-10	9.0108e-10		Yes	1.524	3.476	0.305	integrated,textmining	2
ICA1	3.76	5.87	6.72506e-25	2.72966e-23		Yes	1.516	3.484	0.303	integrated,textmining	2
FEV	5.11	3.67	2.9468e-29	1.67885e-27		Yes	1.513	3.225	0.319	integrated,textmining	2
CRNDE	2.11	2.42	2.73628e-09	1.60832e-08		Yes	1.511	1.174	0.563	integrated,textmining	2
PPP2R2B	2.39	3.85	5.11794e-12	4.81932e-11		Yes	1.509	3.27	0.316	integrated,textmining	2
ATN1	2	7.33	1.09575e-28	6.00168e-27		Yes	1.508	3.492	0.302	integrated,textmining	2
AFAP1	2.96	4.92	1.65511e-27	8.3113e-26		Yes	1.502	3.338	0.31	integrated,textmining	2
MYL4	-3.04	1.93	3.46608e-21	1.08423e-19		Yes	1.502	3.27	0.315	integrated,textmining	2
RREB1	-3.18	5.51	7.11996e-13	7.78449e-12		Yes	1.501	3.499	0.3	integrated,textmining	2
CBX1	2.74	6.74	1.70096e-29	9.95045e-28		Yes	1.497	3.503	0.299	integrated,textmining	2
TBX20	2.79	2.02	7.73627e-15	1.1522e-13		Yes	1.496	3.083	0.327	integrated,textmining	2
UBA7	-2.25	5.39	1.33122e-12	1.38705e-11		Yes	1.496	3.353	0.309	integrated,textmining	2
MNDA	-2.65	4.06	3.30901e-07	1.40124e-06		Yes	1.492	3.508	0.298	integrated,textmining	2
SPATA18	2.45	1.94	1.59794e-17	3.46768e-16		Yes	1.487	3.513	0.297	integrated,textmining	2
ZFHX3	3.06	7.66	2.99212e-26	1.36703e-24		Yes	1.478	3.522	0.296	integrated,textmining	2
CCDC3	2.04	1.82	3.45684e-12	3.35308e-11		Yes	1.478	3.239	0.313	integrated,textmining	2
NEBL	2.89	2.53	1.54891e-14	2.19181e-13		Yes	1.474	3.526	0.295	integrated,textmining	2
TNFAIP8	-2.68	4.72	3.49195e-10	2.38559e-09		Yes	1.474	3.526	0.295	integrated,textmining	2
CBFA2T3	-2.87	3.85	1.67533e-15	2.7862e-14		Yes	1.472	3.528	0.294	integrated,textmining	2
CELF2	-2.35	6.87	8.12035e-12	7.34196e-11		Yes	1.462	3.538	0.292	integrated,textmining	2
TAGAP	-3.45	5.21	7.01662e-12	6.43841e-11		Yes	1.459	3.301	0.307	integrated,textmining	2
HOXC8	2.45	1.84	1.88111e-12	1.91775e-11		Yes	1.456	3.544	0.291	integrated,textmining	2
TRIM67	4.64	3.98	1.11907e-28	6.10579e-27		Yes	1.455	3.058	0.322	integrated,textmining	2
CAMK2N2	4.17	3.07	2.09305e-42	3.78242e-40		Yes	1.449	3.37	0.301	integrated,textmining	2
SLFN11	-2.41	4.31	3.57328e-11	2.88753e-10		Yes	1.448	3.552	0.29	integrated,textmining	2
SYNPO2	3.85	3.95	1.08832e-21	3.51684e-20		Yes	1.443	3.557	0.289	integrated,textmining	2
ZFPM2	2.68	2.31	6.90114e-18	1.56639e-16		Yes	1.442	3.342	0.301	integrated,textmining	2
APOBEC3C	-2.96	4.38	6.87472e-19	1.71397e-17		Yes	1.441	3.559	0.288	integrated,textmining	2
NPAS3	2.01	1.69	1.84137e-11	1.55718e-10		Yes	1.437	3.392	0.298	integrated,textmining	2
HAND1	4.17	3.11	1.50853e-17	3.28221e-16		Yes	1.436	3.396	0.297	integrated,textmining	2
SMOC1	2.12	2.13	9.15841e-09	4.9537e-08		Yes	1.436	3.097	0.317	integrated,textmining	2
NAV3	2.61	2.21	4.95284e-17	1.00877e-15		Yes	1.433	3.264	0.305	integrated,textmining	2
SLC25A27	2.14	2.63	3.77394e-13	4.31229e-12		Yes	1.433	3.337	0.3	integrated,textmining	2
GPRASP2	4.71	4.22	1.01693e-46	3.84698e-44		Yes	1.426	3.574	0.285	integrated,textmining	2
FLI1	-2.63	4.58	4.96324e-11	3.91312e-10		Yes	1.424	3.576	0.285	integrated,textmining	2
BEX1	5.83	5.15	6.94375e-47	2.73622e-44		Yes	1.422	3.117	0.313	integrated,textmining	2
NOL3	2.55	3.22	1.07216e-21	3.47252e-20		Yes	1.416	3.584	0.283	integrated,textmining	2
AGAP1	4.61	5.8	1.38971e-39	1.85985e-37		Yes	1.415	2.815	0.335	integrated,textmining	2
DTX3L	-2.25	4.77	1.97466e-11	1.66147e-10		Yes	1.411	3.589	0.282	integrated,textmining	2
HECW1	3.3	2.85	5.92366e-18	1.35646e-16		Yes	1.41	3.333	0.297	integrated,textmining	2
AHSP	-4.18	2.88	6.27553e-21	1.92486e-19		Yes	1.409	3.591	0.282	integrated,textmining	2
ZSCAN1	2.61	2.11	4.36111e-23	1.57022e-21		Yes	1.408	3.365	0.295	integrated,textmining	2
HOXC9	2.22	1.58	1.80551e-08	9.29858e-08		Yes	1.4	3.6	0.28	integrated,textmining	2
NR2F6	2.12	4.32	4.96733e-20	1.3885e-18		Yes	1.398	3.602	0.28	integrated,textmining	2
TGIF1	-2.18	4.43	7.44247e-11	5.69312e-10		Yes	1.395	3.605	0.279	integrated,textmining	2
TRPS1	-2.04	3.96	1.98921e-10	1.42161e-09		Yes	1.391	3.609	0.278	integrated,textmining	2
PDLIM3	3.28	2.69	8.3712e-16	1.44999e-14		Yes	1.39	3.486	0.285	integrated,textmining	2
SHD	4.16	5.54	3.72689e-26	1.68643e-24		Yes	1.389	2.677	0.342	integrated,textmining	2
NUDT10	2.76	2.44	2.42383e-26	1.11819e-24		Yes	1.387	3.358	0.292	integrated,textmining	2
HECW2	2.86	2.9	1.17143e-28	6.37921e-27		Yes	1.385	3.615	0.277	integrated,textmining	2
PTPN21	4.28	3.54	3.6615e-42	6.33439e-40		Yes	1.384	3.355	0.292	integrated,textmining	2
VPREB3	-2.54	1.87	3.41285e-15	5.40041e-14		Yes	1.383	3.358	0.292	integrated,textmining	2
DYNC1I1	2.69	2.18	7.33484e-15	1.09586e-13		Yes	1.382	3.618	0.276	integrated,textmining	2
SCG5	4.72	3.79	1.11275e-34	9.56697e-33		Yes	1.379	3.38	0.29	integrated,textmining	2
SPOCK2	-2.2	6.94	6.13879e-08	2.90283e-07		Yes	1.379	3.621	0.276	integrated,textmining	2
ZFHX2	3.47	4.17	1.90104e-24	7.54355e-23		Yes	1.378	3.622	0.276	integrated,textmining	2
HCP5	-2.89	3.94	8.98177e-14	1.12907e-12		Yes	1.376	0.822	0.626	integrated,textmining	2
THEMIS	-2.1	1.97	1.03126e-09	6.52373e-09		Yes	1.376	3.346	0.291	integrated,textmining	2
BEX2	2.63	4.93	1.3817e-26	6.51189e-25		Yes	1.373	3.163	0.303	integrated,textmining	2
ELF4	-2.59	4.93	6.51766e-11	5.03729e-10		Yes	1.372	3.628	0.274	integrated,textmining	2
PKIA	2.75	5.05	1.84714e-31	1.25076e-29		Yes	1.368	3.143	0.303	integrated,textmining	2
PLEKHA6	5.44	5.2	1.60909e-46	5.63617e-44		Yes	1.364	2.604	0.344	integrated,textmining	2
RNF125	-3.32	4.35	1.292e-14	1.85321e-13		Yes	1.363	3.637	0.273	integrated,textmining	2
GMFG	-2.51	5.01	1.32509e-10	9.72965e-10		Yes	1.362	3.372	0.288	integrated,textmining	2
NAT8L	3.55	4.11	1.06817e-26	5.09348e-25		Yes	1.356	3.644	0.271	integrated,textmining	2
ARNT2	5.4	4.3	8.53727e-49	4.84439e-46		Yes	1.349	3.651	0.27	integrated,textmining	2
STAP1	-2.79	2.22	2.92292e-19	7.59424e-18		Yes	1.347	3.653	0.269	integrated,textmining	2
CYTIP	-3.54	5.36	9.02113e-12	8.11501e-11		Yes	1.341	3.659	0.268	integrated,textmining	2
FJX1	4.04	3.68	7.94367e-27	3.83296e-25		Yes	1.338	3.133	0.299	integrated,textmining	2
CNN2	-2.42	5.65	6.15948e-12	5.71287e-11		Yes	1.336	3.664	0.267	integrated,textmining	2
TEP1	-2.41	5.38	5.14611e-13	5.77553e-12		Yes	1.328	3.672	0.266	integrated,textmining	2
ATP6V1G2	3.29	3.22	1.40246e-23	5.20137e-22		Yes	1.327	3.414	0.28	integrated,textmining	2
ACOT7	2.03	5.17	3.60789e-18	8.43188e-17		Yes	1.325	3.512	0.274	integrated,textmining	2
NEXMIF	3.53	2.83	3.85875e-30	2.34937e-28		Yes	1.318	3.41	0.279	integrated,textmining	2
PLD5	2.32	2.04	8.60374e-13	9.27099e-12		Yes	1.317	3.435	0.277	integrated,textmining	2
BEX3	3.26	6.15	5.46571e-34	4.48188e-32		Yes	1.314	3.551	0.27	integrated,textmining	2
NREP	2.92	6.44	1.28304e-21	4.10863e-20		Yes	1.313	3.192	0.291	integrated,textmining	2
DPPA4	-2.7	1.89	8.89387e-23	3.12685e-21		Yes	1.303	3.462	0.273	integrated,textmining	2
CASKIN1	4.78	3.9	7.31493e-43	1.4215e-40		Yes	1.3	3.42	0.275	integrated,textmining	2
ZNF217	-2.34	5.35	6.48378e-15	9.81108e-14		Yes	1.298	3.702	0.26	integrated,textmining	2
PDIA2	2.85	3.1	2.82025e-10	1.95638e-09		Yes	1.29	3.216	0.286	integrated,textmining	2
MEG3	5.81	7.08	3.04446e-15	4.86208e-14		Yes	1.283	1.105	0.537	integrated,textmining	2
RAI14	2.39	2.83	5.60694e-10	3.70471e-09		Yes	1.283	3.558	0.265	integrated,textmining	2
GPRASP1	2.42	6.08	2.08857e-21	6.6283e-20		Yes	1.281	3.447	0.271	integrated,textmining	2
PDZD4	4.39	6.11	2.37964e-34	2.01538e-32		Yes	1.278	3.224	0.284	integrated,textmining	2
MBOAT1	-2.41	3.05	8.58801e-13	9.25756e-12		Yes	1.271	3.323	0.277	integrated,textmining	2
SMARCA1	4.36	4.36	6.57122e-43	1.29471e-40		Yes	1.267	3.733	0.253	integrated,textmining	2
PKDCC	2.94	3.11	3.35876e-22	1.12376e-20		Yes	1.267	3.733	0.253	integrated,textmining	2
ZFHX4	3.77	3.14	1.59071e-16	3.03713e-15		Yes	1.266	3.425	0.27	integrated,textmining	2
DOK4	3.92	4.42	3.46572e-36	3.3332e-34		Yes	1.264	3.55	0.263	integrated,textmining	2
DPF1	3.97	4.37	3.45168e-38	4.14962e-36		Yes	1.263	3.494	0.266	integrated,textmining	2
SHF	2.97	4.57	6.98854e-31	4.48595e-29		Yes	1.263	2.43	0.342	integrated,textmining	2
PDZRN3	2.53	2.25	2.0172e-09	1.21229e-08		Yes	1.263	3.414	0.27	integrated,textmining	2
HLF	2.78	3.42	3.16412e-24	1.22976e-22		Yes	1.258	3.497	0.265	integrated,textmining	2
SAMD9	-2.72	4.49	1.10291e-11	9.7703e-11		Yes	1.257	3.743	0.251	integrated,textmining	2
CSRP2	2.1	2.69	2.31973e-14	3.19183e-13		Yes	1.255	3.498	0.264	integrated,textmining	2
PNMA1	2.44	6.5	4.95449e-26	2.21717e-24		Yes	1.254	3.746	0.251	integrated,textmining	2
PYHIN1	-2.95	2.51	3.39591e-18	7.94958e-17		Yes	1.254	3.746	0.251	integrated,textmining	2
EYA4	2.09	1.79	2.7355e-06	1.00598e-05		Yes	1.252	3.417	0.268	integrated,textmining	2
CNN3	3.52	4.99	9.92749e-27	4.74979e-25		Yes	1.249	3.656	0.255	integrated,textmining	2
ETNK2	2.81	3	1.40126e-23	5.20137e-22		Yes	1.247	3.49	0.263	integrated,textmining	2
TLX2	5.86	4.42	7.17512e-54	2.75932e-50		Yes	1.243	3.255	0.276	integrated,textmining	2
OGDHL	5.15	4	1.24157e-43	2.77369e-41		Yes	1.242	3.758	0.248	integrated,textmining	2
COL22A1	3.09	2.5	8.64299e-13	9.30975e-12		Yes	1.241	3.514	0.261	integrated,textmining	2
CCDC136	3.8	5.22	1.81332e-34	1.54963e-32		Yes	1.239	3.603	0.256	integrated,textmining	2
RNASE6	-2.09	2.85	4.1343e-10	2.79083e-09		Yes	1.238	3.762	0.248	integrated,textmining	2
ZC3H12D	-2.88	3.85	4.15667e-12	3.98557e-11		Yes	1.234	3.766	0.247	integrated,textmining	2
SOX12	2.12	6.61	1.05086e-18	2.57916e-17		Yes	1.23	3.527	0.259	integrated,textmining	2
GDAP1L1	5.7	4.55	2.0352e-40	2.97642e-38		Yes	1.229	3.221	0.276	integrated,textmining	2
CHCHD6	2.5	3.81	9.84107e-21	2.97349e-19		Yes	1.228	3.772	0.246	integrated,textmining	2
TESPA1	-2.81	3.25	4.62609e-11	3.66726e-10		Yes	1.218	3.782	0.244	integrated,textmining	2
RTL1	2.23	1.73	2.17451e-15	3.57032e-14		Yes	1.217	2.61	0.318	integrated,textmining	2
DTX3	2.68	5.78	8.35253e-33	6.31941e-31		Yes	1.216	3.421	0.262	integrated,textmining	2
TOX3	3.48	2.67	3.75683e-25	1.56518e-23		Yes	1.216	3.555	0.255	integrated,textmining	2
GAB3	-2.85	3.8	1.73352e-15	2.88128e-14		Yes	1.216	3.237	0.273	integrated,textmining	2
ARAP2	-3.33	4.64	1.03123e-13	1.28423e-12		Yes	1.214	3.427	0.262	integrated,textmining	2
ACSM3	-3.15	2.44	2.8042e-20	8.11846e-19		Yes	1.209	3.791	0.242	integrated,textmining	2
B3GNT7	-2.29	3.7	1.92136e-12	1.95597e-11		Yes	1.207	3.249	0.271	integrated,textmining	2
LARP6	3.68	2.69	4.44935e-36	4.22197e-34		Yes	1.206	3.794	0.241	integrated,textmining	2
HSPA4L	3.16	3.51	2.73782e-30	1.69232e-28		Yes	1.206	3.794	0.241	integrated,textmining	2
MTMR10	-2.17	4.95	4.46593e-14	5.86608e-13		Yes	1.205	3.795	0.241	integrated,textmining	2
CDR2L	5.35	4.6	1.91292e-45	5.96412e-43		Yes	1.204	3.298	0.267	integrated,textmining	2
ASRGL1	2.06	4.36	1.78408e-17	3.84634e-16		Yes	1.197	3.803	0.239	integrated,textmining	2
BMERB1	4.06	4.34	1.42446e-39	1.89741e-37		Yes	1.193	3.517	0.253	integrated,textmining	2
TOM1L1	2.58	2.83	2.68618e-18	6.34045e-17		Yes	1.192	3.808	0.238	integrated,textmining	2
SNX7	2.4	2.02	8.33751e-18	1.86998e-16		Yes	1.192	3.808	0.238	integrated,textmining	2
CTDSP1	-2.01	5.91	2.69611e-12	2.66623e-11		Yes	1.187	3.813	0.237	integrated,textmining	2
HMGN5	-2.5	2.07	1.02531e-17	2.2798e-16		Yes	1.184	3.816	0.237	integrated,textmining	2
CCDC88B	-2.58	6.36	1.09456e-11	9.71068e-11		Yes	1.178	3.555	0.249	integrated,textmining	2
PAGE5	2.03	1.43	9.69405e-07	3.82318e-06		Yes	1.178	2.565	0.315	integrated,textmining	2
CPVL	-2.17	4.7	3.24541e-07	1.37616e-06		Yes	1.174	3.677	0.242	integrated,textmining	2
DUSP26	4.59	3.6	1.30888e-35	1.18644e-33		Yes	1.173	3.827	0.235	integrated,textmining	2
TMSB15A	4.66	3.37	5.77685e-33	4.42975e-31		Yes	1.172	3.31	0.261	integrated,textmining	2
DIPK2A	-2.33	3.87	6.6417e-15	1.00286e-13		Yes	1.171	3.829	0.234	integrated,textmining	2
NAP1L3	3.49	3.84	2.28973e-32	1.67003e-30		Yes	1.169	3.467	0.252	integrated,textmining	2
PRUNE2	3.2	4.38	3.49444e-16	6.39229e-15		Yes	1.169	3.656	0.242	integrated,textmining	2
H19	4.14	4.01	6.13588e-13	6.79498e-12		Yes	1.169	0.774	0.602	integrated,textmining	2
CRACD	2.13	5.38	3.70303e-19	9.52514e-18		Yes	1.166	3.509	0.249	integrated,textmining	2
HSPA12A	4.1	3.31	1.41776e-36	1.41935e-34		Yes	1.165	3.576	0.246	integrated,textmining	2
PREPL	2.12	5.64	8.46658e-21	2.56639e-19		Yes	1.165	3.296	0.261	integrated,textmining	2
SASH3	-3.31	5.31	4.90757e-13	5.52969e-12		Yes	1.164	3.281	0.262	integrated,textmining	2
FBXL7	3.73	2.71	6.53367e-23	2.32589e-21		Yes	1.162	3.838	0.232	integrated,textmining	2
GTF2IRD1	3.98	4.56	5.20268e-39	6.58975e-37		Yes	1.161	3.839	0.232	integrated,textmining	2
NYAP1	4.75	3.95	8.99804e-40	1.20992e-37		Yes	1.159	2.908	0.285	integrated,textmining	2
MYT1	5.21	4.71	7.08579e-42	1.21107e-39		Yes	1.158	3.842	0.232	integrated,textmining	2
THEMIS2	-2.84	6.06	1.53097e-10	1.11376e-09		Yes	1.154	3.485	0.249	integrated,textmining	2
RNF157	3.73	5.66	8.50952e-31	5.41328e-29		Yes	1.153	3.676	0.239	integrated,textmining	2
ASPHD1	5.08	3.99	3.91151e-45	1.12098e-42		Yes	1.141	3.261	0.259	integrated,textmining	2
HOXD9	4.37	3.15	9.90442e-17	1.93e-15		Yes	1.141	3.859	0.228	integrated,textmining	2
NEURL1B	2.03	4.11	1.29234e-11	1.12993e-10		Yes	1.135	3.717	0.234	integrated,textmining	2
SCRT2	2.89	2.06	8.10094e-13	8.78592e-12		Yes	1.132	3.274	0.257	integrated,textmining	2
[truncated: 215 more rows]
