# Supplementary material for: Comparative Study of Single-Cell and Bulk RNA Sequencing Data from Metastatic Bone Marrow Neuroblastoma Samples
Source: Cells. 2026 Jun 23;15(13):1139. doi: 10.3390/cells15131139 (PMC13359927; doi:10.3390/cells15131139)
Supplement: Supplementary file 1 [file cells-15-01139-s001.zip › Table_S1.xlsx]

## Sheet: Table S1
Table S1. The clinical characteristics of the analyzed patients with high-risk neuroblastoma.
Case n°.	Age at Diagnosis	INRGSS stage	BM pattern	Histology of BM	MYCN status	% of BM infiltartion at Diagnosis*	Study type
1	34m	M	clumps	clumps	non amplified	0.5	scRNA-seq, MFC
2	25m	M	massive	massive	amplified	3.1	scRNA-seq, MFC
3	31m	M	massive	massive	non amplified	16	scRNA-seq, MFC
4	70m	M	massive	massive	amplified	43	scRNA-seq, MFC
5	25m	M	clumps	clumps	amplified	0.04**	MFC
6	22m	M	clumps	clumps	amplified	0.6	MFC
7	10m	MS	clumps	clumps	amplified	0.09	MFC
8	44m	M	massive	massive	N/A	2.5	MFC
9	71m	M	massive	massive	non amplified	2.3	MFC
10	37m	M	negative	negative	non amplified	0.05***	MFC
*MFC originating data
Legend.
m - months
MFC - multiparametric flow cytometry
scRNA-seq - single cell RNA sequencing
**MFC assessed at follow-up point
***BM infiltrated according to MFC, not infiltrated according to cytomorphology
