# Supplementary material for: Comparative Study of Single-Cell and Bulk RNA Sequencing Data from Metastatic Bone Marrow Neuroblastoma Samples
Source: Cells. 2026 Jun 23;15(13):1139. doi: 10.3390/cells15131139 (PMC13359927; doi:10.3390/cells15131139)
Supplement: Supplementary file 1 [file cells-15-01139-s001.zip › Table_S4.xlsx]

## Sheet: top 5 DEGs - cell populations
gene	cluster	avg_log2FC	p_val	p_val_adj	pct.1	pct.2
IGHM	B	4.45	2.87e-123	1.04e-118	92.6	21.5
CD79A	B	4.3	1e-177	3.61e-173	95.4	10
MS4A1	B	3.79	1.74e-139	6.3e-135	66.9	3.7
PAX5	B	2.94	2.01e-147	7.27e-143	72.6	4.3
IGHD	B	2.91	9.99e-101	3.61e-96	60	5.6
STMN2	NB	4.61	7.76e-262	2.8e-257	99.4	2.5
TUBB2B	NB	4.57	6.19e-271	2.24e-266	98.3	1.6
NPY	NB	4.2	4.44e-184	1.6e-179	84.6	4.4
TUBA1A	NB	4.01	4.92e-136	1.78e-131	100	26.7
GAP43	NB	3.96	7.87e-262	2.84e-257	94.9	1.4
S100A9	Monocytes	5.91	5.36e-182	1.94e-177	93.7	8.5
S100A8	Monocytes	5.68	3.67e-162	1.33e-157	90.3	9.7
FCN1	Monocytes	4.53	2.15e-217	7.75e-213	91.4	3.9
C5AR1	Monocytes	4.47	9.84e-202	3.55e-197	82.9	2.8
THBS1	Monocytes	4.25	1.13e-152	4.07e-148	73.7	4.3
GNLY	NK	5.4	2.42e-208	8.73e-204	88.6	3.6
NKG7	NK	4.32	1.51e-183	5.47e-179	97.1	9.9
CCL5	NK	3.98	1.28e-156	4.62e-152	84.6	7.1
PRF1	NK	3.31	2.51e-155	9.06e-151	68	2.5
FGFBP2	NK	3.31	1.9e-154	6.88e-150	64	1.7
IL7R	T	2.98	7.86e-97	2.84e-92	61.7	6.4
TRBC2	T	2.98	6.51e-73	2.35e-68	79.4	23.5
TCF7	T	2.88	5.73e-110	2.07e-105	71.4	8.3
LTB	T	2.77	2.46e-72	8.89e-68	72	16.7
IL32	T	2.56	3.64e-104	1.31e-99	75.4	9.4
MPO	SC	3.71	8.84e-39	3.19e-34	32	4.4
ELANE	SC	3.35	1.67e-20	6.03e-16	15.4	1.8
DNTT	SC	2.51	1.3e-45	4.69e-41	28	2.2
CD34	SC	2.29	2.19e-177	7.9e-173	70.9	1.6
SPINK2	SC	2.17	1.03e-149	3.71e-145	60	1.1
IRF8	Dendritic	4.24	4.96e-158	1.79e-153	95.4	13.7
JCHAIN	Dendritic	3.55	5.72e-130	2.07e-125	73.7	7
IRF7	Dendritic	3.14	4.84e-101	1.75e-96	83.4	18.1
UGCG	Dendritic	3.09	1.3e-103	4.7e-99	82.3	16.7
ITM2C	Dendritic	2.95	7.94e-86	2.87e-81	88.6	31.1
HBA2	Erythroid	7.62	8.05e-159	2.91e-154	82.3	6.3
HBB	Erythroid	7.59	1.76e-180	6.35e-176	98.9	11.8
HBA1	Erythroid	7.41	1.97e-194	7.13e-190	93.7	6.4
HBD	Erythroid	4.91	4.13e-228	1.49e-223	92.6	2.9
CA1	Erythroid	4.83	3.62e-218	1.31e-213	85.7	2.2
