# Supplementary material for: Comparative Study of Single-Cell and Bulk RNA Sequencing Data from Metastatic Bone Marrow Neuroblastoma Samples
Source: Cells. 2026 Jun 23;15(13):1139. doi: 10.3390/cells15131139 (PMC13359927; doi:10.3390/cells15131139)
Supplement: Supplementary file 1 [file cells-15-01139-s001.zip › Table_S6.xlsx]

## Sheet: scRNAseq TSA_table
Gene	avg_log2FC	p_val	p_val_adj	pct.1	pct.2	pm_score	in_pm_GO_terms	pm_max_score	pm_score_diff	pm_score_ratio	all_channels	nr_all_channels
CNTFR	1.79	0	0	76.5	0.2	5	Yes	5	0	1	integrated,knowledge,predictions,textmining	4
CHRNA3	1.86	0	0	68.3	0.3	5	Yes	5	0	1	integrated,knowledge,predictions,textmining	4
GABRB3	1.8	0	0	76.4	0.3	5	Yes	5	0	1	integrated,knowledge,predictions,textmining	4
APLP1	1.93	0	0	81.7	0.5	5	Yes	5	0	1	integrated,knowledge,predictions,textmining	4
CDH2	1.18	0	0	59.9	0.6	5	Yes	5	0	1	experiments,integrated,knowledge,predictions,textmining	5
L1CAM	2.03	0	0	85.4	0.9	5	Yes	5	0	1	experiments,integrated,knowledge,predictions,textmining	5
SGCB	1.41	0	0	69.8	1.3	5	Yes	5	0	1	integrated,knowledge,predictions,textmining	4
CADM1	1.7	0	0	66.9	1.4	5	Yes	5	0	1	integrated,knowledge,predictions,textmining	4
NCAM1	2.22	0	0	87.7	1.7	5	Yes	5	0	1	experiments,integrated,knowledge,predictions,textmining	5
ATP1A3	1.63	0	0	75.5	2.4	5	Yes	5	0	1	integrated,knowledge,predictions,textmining	4
CXADR	0.957	0	0	52	1.8	5	Yes	5	0	1	experiments,integrated,knowledge,predictions,textmining	5
THSD7A	1.45	0	0	63.5	0.2	5	Yes	5	0	1	integrated,knowledge,predictions,textmining	4
NRCAM	1.32	0	0	62.3	0.3	5	Yes	5	0	1	integrated,knowledge,predictions,textmining	4
FGFR1	0.769	0	0	58.9	2.2	5	Yes	5	0	1	integrated,knowledge,predictions,textmining	4
CD200	1.02	0	0	73.7	2.7	5	Yes	5	0	1	integrated,knowledge,predictions,textmining	4
EXTL2	0.893	0	0	66.6	4	5	Yes	1.535	3.465	0.307	integrated,textmining	2
MCAM	1.36	0	0	78.5	0.4	5	Yes	5	0	1	experiments,integrated,knowledge,predictions,textmining	5
PTGER3	1.07	0	0	64.6	0.5	5	Yes	5	0	1	integrated,knowledge,predictions,textmining	4
UGGT2	1.05	1.9e-306	6.85e-302	63.3	2	5	Yes	1.919	3.081	0.384	integrated,predictions,textmining	3
ELOVL6	0.766	4.16e-147	1.5e-142	62	4	5	Yes	1.945	3.055	0.389	integrated,textmining	2
ITGB8	1.12	0	0	63.6	0.4	5	Yes	5	0	1	experiments,integrated,knowledge,predictions,textmining	5
EFNB3	1.15	0	0	56.2	0.2	4	Yes	4.754	0.246	0.951	integrated,knowledge,predictions,textmining	4
DDR2	1.2	0	0	52.6	0.3	4	Yes	4.635	0.181	0.962	integrated,knowledge,predictions,textmining	4
PTPRS	0.903	0	0	52.2	1.2	4	Yes	4.818	0.046	0.991	experiments,integrated,knowledge,predictions,textmining	5
OLFM1	1.24	0	0	59	1.3	4	Yes	4.308	0.527	0.891	integrated,knowledge,textmining	3
NLGN2	0.94	0	0	52.7	1.4	4	Yes	4.544	0.338	0.931	integrated,knowledge,predictions,textmining	4
ATP1B1	2.04	0	0	82.3	4.2	4	Yes	4.743	0.041	0.991	integrated,knowledge,predictions,textmining	4
CD276	1.08	0	0	58.1	0.3	3	Yes	4.667	0.245	0.95	integrated,knowledge,predictions,textmining	4
SEZ6L2	0.942	0	0	50	0.2	3	Yes	4.401	0.082	0.982	integrated,knowledge,predictions,textmining	4
